# Supplementary material for: Identification and expression analysis of methyl jasmonate responsive ESTs in paclitaxel producing Taxus cuspidata suspension culture cells
Source: BMC Genomics. 2012 Apr 24;13:148. doi: 10.1186/1471-2164-13-148 (PMC3489508; doi:10.1186/1471-2164-13-148)
Supplement: Additional file 2 — Table S2. Identity and description of unigenes derived from up- and down- regulated T. cuspidata SSH libraries. [file 1471-2164-13-148-S2.xls]

## Sheet: Upregulated Contig
Contig No.	Match with Accession No	Query coverage (%)	E Value	Description
Contig-3	ABR16435	66	5e-72	Cytochrome P450
Contig-8	BAF46017	35	5e-64	Putative class I chitinase
Contig-21	AAR13860	92	4e-61	Taxa-4(5),11(12)-diene synthase
Contig-25	ABK26019	34	1e-42	Unknown
Contig-30	BAD90813	76	2e-37	Thaumatin-like protein
Contig-4	AAZ41362	94	5e-30	Taxadiene synthase
Contig-28	XP_002264098	49	2e-27	PREDICTED: hypothetical protein
Contig-26	CAI56321	68	3e-25	TPA: leucoanthocyanidin reductase
Contig-18	XP_002516771	59	5e-25	Lipoxygenase
Contig-17	ABK21418	72	2e-23	Unknown
Contig-15	AAS89065	65	8e-22	Taxoid 2-alpha-hydroxylase
Contig-29	ACH59388	36	3e-21	Chalcone synthase
Contig-12	AAO85809	43	3e-20	S-adenosylmethionine synthetase
Contig-9	BAD10865	79	7e-18	1-aminocyclopropane-1-carboxylic acid oxidase
Contig-11	ZP_03319418	55	5e-16	Hypothetical protein
Contig-1	AAT73199	81	9e-16	3'-N-debenzoyltaxol N-benzoyltransferase
Contig-14	XP_002264858	66	9e-16	Hypothetical protein
Contig-7	XP_002973748	32	1e-15	Hypothetical protein
Contig-16	XP_001768181	47	2e-15	Predicted protein
Contig-27	ABR16535	16	7e-15	Unknown
Contig-2	ABR17205	79	2e-13	DNA binding protein, putative
Contig-5	ACN40018	60	2e-09	Unknown
Contig-32	ADQ12769	41	3e-09	Cytochrome P450
Contig-6	ABK22210	39	8e-07	Unknown
Contig-23	ADK74829	13	3e-05	Immunomodulatory protein
Contig-20	ABK23181	11	0.0003	Unknown
Contig-10	ABK24846	38	0.001	Gibberellin 3-beta-hydroxylase
Contig-31	ADM79415	27	0.001	Dormancy/auxin associated-like protein
Contig-22	YP_260089	41	0.003	Cytotoxin Mcf
Contig-19	XP_002283086	8	0.005	PREDICTED: hypothetical protein
Contig-13				No hits in the database
Contig-24				No hits in the database

## Sheet: Down Regulated Contig
Contig No.	Match with Accession No	Query coverage (%)	E Value	Description
Cont-8	ABM54492	46	5e-59	Expansin 2 [Cunninghamia lanceolata]
Cont-11	ABK21180	91	1e-56	Unknown [Picea sitchensis]
Cont-12	AAR09170	49	2e-55	Alpha-expansin 3 [Populus tremula x Populus tremuloides],
Cont-3	ABK25460	25	1e-50	Expansin 2 [Pyrus pyrifolia]
Cont-5	AAR83884	43	2e-50	Ly200 protein [Capsicum annuum]
Cont-10	ABK25460	50	7e-43	Expansin [Sambucus nigra]
Cont-23	ABR16619	97	1e-41	EXL3 (EXORDIUM LIKE 3) [Arabidopsis thaliana]
Cont-6	ADE76689	94	2e-41	PREDICTED: similar to Citrate synthase, glyoxysomal [Vitis vinifera]
Cont-14	ABR18458	95	1e-29	NBS-LRR disease resistance protein [Glycine max]
Cont-22	ABK30787	92	1e-21	Xyloglucan endotransglycosylase 2 [Litchi chinensis]
Cont-4	CBA12003	77	3e-17	Putative auxin response factor 6/8 [Ginkgo biloba]
Cont-17	ABR16112	22	5e-17	Cytochrome P450 [Populus trichocarpa]
Cont-16	XP_002023314	45	1e-14	Polyubiquitin (ISS) [Ostreococcus tauri]
Cont-21	XP_002324653	36	9e-07	SPX1 (SPX DOMAIN GENE 1)
Cont-13	ACI87762	10	4e-06	Dehydrin 4 [Picea abies]
Cont-19				No hits in the database
Cont-20				No hits in the database
Cont-15				No hits in the database
Cont-2				No hits in the database
Cont-1				No hits in the database
Cont-7				No hits in the database
Cont-9				No hits in the database
Cont-18				No hits in the database

## Sheet: Upregulated Singletons
Singletons ID	Match with Accession No	Max. Identity (%)	E Value	Description
SU1	AAU89980	84	3e-88	Taxadien-5-alpha-ol-O-acetyltransferase [Taxus cuspidata]
SU2	ADM13664	91	1e-65	Cytoplasmic actin [Seriatopora hystrix]
SU3	AAF25363	78	1e-53	Dirigent-like protein [Thuja plicata]
SU4	ABK23778	92	4e-53	12-oxo-phytodienoic acid reductase1 [Zea mays]
SU5	AAS21058	88	2e-51	Flavonol synthase [Ginkgo biloba]
SU6	AAT79354	97	1e-50	Taxane 2-alpha-O-benzoyltransferase [Taxus x media]
SU7	ACF06626	78	3e-45	S6 ribosomal protein [Elaeis guineensis]
SU8	XP_002518470	50	8e-40	Lactoylglutathione lyase, putative [Ricinus communis]
SU9	XP_002282119	58	1e-31	PREDICTED: similar to polyubiquitin [Vitis vinifera]
SU10	CAE17327	63	9e-31	Lipoxygenase [Fragaria x ananassa]
SU11	XP_851986	65	3e-29	PREDICTED: similar to suppressor of G2 allele of SKP1 [Canis familiaris]
SU12	ACN60163	74	5e-29	Class III peroxidase [Tamarix hispida]
SU13	AAR13860	87	8e-24	Taxa-4(5),11(12)-diene synthase [Taxus canadensis]
SU18	ABA25922	31	1e-20	Glutathione-S-transferase [Picea mariana]
SU14	ABX10766	46	8e-16	Predicted protein [Populus trichocarpa]
SU15	XP_002282164	71	2e-15	Short-chain dehydrogenase/reductase family protein
SU16	AAR13861	40	3e-15	Taxa-4(5),11(12)-diene synthase [synthetic construct]
SU123	AAS89065	83	9e-14	taxoid 2-alpha-hydroxylase [Taxus canadensis]
SU17	NP_001141367	70	1e-13	Hypothetical protein LOC100273458 [Zea mays]
SU19	ABR16158	52	1e-13	Unknown [Picea sitchensis]
SU20	ABK23037	42	1e-13	Defensin precursor [Ginkgo biloba]
SU21	ABK27104	46	1e-12	Unknown [Picea sitchensis]
SU22	ABK21569	54	3e-11	Unknown [Picea sitchensis]
SU23	AAS89065	29	1e-10	Taxoid 2-alpha-hydroxylase [Taxus canadensis]
SU24	XP_002264098	44	9e-10	PREDICTED: hypothetical protein [Vitis vinifera]
SU32	AAT47183	55	1e-08	Taxoid 10-beta hydroxylase [Taxus cuspidata]
SU25	ACZ74700	85	3e-08	Quinone oxidoreductase-like protein [Phaseolus vulgaris]
SU26	EEE61067	37	3e-08	Hypothetical protein osj_14925 [Oryza sativa Japonica Group]
SU27	AAS89065	12	5e-08	Taxoid 2-alpha-hydroxylase [Taxus canadensis]
SU28	ABK25958	30	7e-07	Unknown [Picea sitchensis]
SU29	ACN40806	29	2e-05	Unknown [Picea sitchensis]
SU30	XP_002877325	56	3e-05	Pyridine nucleotide-disulfide oxidoreductase family protein [Arabidopsis lyrata subsp. Lyrata]
SU31	XP_002513220	46	7e-05	Conserved hypothetical protein [Ricinus communis]
SU33	ADK74829	18	0.0001	Immunomodulatory protein [Anoectochilus formosanus]
SU34	XP_002731776	24	0.0002	PREDICTED: CASP-like transcription factor [Saccoglossus kowalevskii]
SU35	XP_002955171	32	0.001	Hypothetical protein VOLCADRAFT_96075 [Volvox carteri f. Nagariensis]
SU36	XP_002868750	50	0.003	Expressed protein [Arabidopsis lyrata subsp. Lyrata]
SU37	ABR16435	16	0.003	Cytochrome P-450-like protein
SU38	XP_002519552	25	0.005	Conserved hypothetical protein [Ricinus communis]
SU39				No hits in the database
SU40				No hits in the database
SU41				No hits in the database
SU42				No hits in the database
SU43				No hits in the database
SU44				No hits in the database
SU45				No hits in the database
SU46				No hits in the database
SU47				No hits in the database
SU48				No hits in the database
SU49				No hits in the database
SU50				No hits in the database
SU51				No hits in the database
SU52				No hits in the database
SU53				No hits in the database
SU54				No hits in the database
SU55				No hits in the database
SU56				No hits in the database
SU57				No hits in the database
SU58				No hits in the database
SU59				No hits in the database
SU60				No hits in the database
SU61				No hits in the database
SU62				No hits in the database
SU63				No hits in the database
SU64				No hits in the database
SU65				No hits in the database
SU66				No hits in the database
SU67				No hits in the database
SU68				No hits in the database
SU69				No hits in the database
SU70				No hits in the database
SU71				No hits in the database
SU72				No hits in the database
SU73				No hits in the database
SU74				No hits in the database
SU75				No hits in the database
SU76				No hits in the database
SU77				No hits in the database
SU78				No hits in the database
SU79				No hits in the database
SU80				No hits in the database
SU81				No hits in the database
SU82				No hits in the database
SU83				No hits in the database
SU84				No hits in the database
SU85				No hits in the database
SU86				No hits in the database
SU87				No hits in the database
SU88				No hits in the database
SU89				No hits in the database
SU90				No hits in the database
SU91				No hits in the database
SU92				No hits in the database
SU93				No hits in the database
SU94				No hits in the database
SU95				No hits in the database
SU96				No hits in the database
SU97				No hits in the database
SU98				No hits in the database
SU99				No hits in the database
SU100				No hits in the database
SU101				No hits in the database
SU102				No hits in the database
SU103				No hits in the database
SU104				No hits in the database
SU105				No hits in the database
SU106				No hits in the database
SU107				No hits in the database
SU108				No hits in the database
SU109				No hits in the database
SU110				No hits in the database
SU111				No hits in the database
SU112				No hits in the database
SU113				No hits in the database
SU114				No hits in the database
SU115				No hits in the database
SU116				No hits in the database
SU117				No hits in the database
SU118				No hits in the database
SU119				No hits in the database
SU120				No hits in the database
SU121				No hits in the database
SU122				No hits in the database

## Sheet: Down Regulated Singletons
Singleton ID	Match with Accession No	Query coverage (%)	E Value	Description
SD14	ABF60007	94	1e-76	Enolase a [polypterus senegalus]
SD149	XP_002518085	0.66	6e-60	acid phosphatase, putative [Ricinus communis]
SD7	AAF80590	66	3e-57	Xyloglucan endotransglycosylase xet1 [asparagus officinalis]
SD64	XP_002518085	47	2e-52	Acid phosphatase, putative [ricinus communis]
SD65	XP_002520719	65	7e-51	40s ribosomal protein s18, putative [ricinus communis]
SD54	XP_002284962	93	2e-47	Hypothetical protein [vitis vinifera]
SD137	XP_002284962	0.61	3e-47	PREDICTED: uncharacterized protein LOC100252479 [Vitis vinifera]
SD6	AAF63756	95	2e-44	Pectate lyase [vitis vinifera]
SD32	ACY06317	47	2e-44	Class ii chitinase 2-1 [pseudotsuga menziesii]
SD35	BAC45131	87	3e-43	Putative xyloglucan endo-transglycosylase [oryza sativa japonica group]
SD37	BAI52951	65	4e-41	Myo-inositol-1 phosphate synthase [citrullus lanatus subsp. Vulgaris]
SD23	ACB97678	75	1e-40	Granule bound starch synthase ib precursor [malus x domestica]
SD147	ABK30787	0.57	2e-40	xyloglucan endotransglycosylase 2 [Litchi chinensis]
SD20	ACA05166	43	3e-38	Expansin 3 [dimocarpus longan]
SD24	ACD03229	94	4e-38	Xyloglucan endotransglucosylase/hydrolase 5 [malus x domestica]
SD42	NP_001154776	56	7e-38	Ubc10 (ubiquitin-conjugating enzyme 10); ubiquitin-protein ligase [arabidopsis thaliana]
SD39	CAL50535	66	2e-37	Histone h4 (iss) [ostreococcus tauri]
SD21	ACA05166	26	3e-37	Expansin 3 [dimocarpus longan]
SD8	AAM64665	95	1e-36	Putative atp synthase [arabidopsis thaliana]
SD25	ACF81154	48	3e-36	Unknown [zea mays]
SD129	ACF81154	0.86	4e-36	unknown [Zea mays]
SD133	XP_003633213	0.71	9e-36	PREDICTED: probable xyloglucan endotransglucosylase/hydrolase protein 23-like [Vitis vinifera]
SD152	NP_188640	0.76	3e-35	T-complex protein 1 subunit alpha [Arabidopsis thaliana]
SD60	XP_002324280	69	5e-35	Predicted protein [populus trichocarpa]
SD17	ABM91066	69	1e-34	Xyloglucan endotransglycosylase/hydrolase precursor xth-6 [populus tremula]
SD10	AAU95082	66	3e-34	Anthocyanidin reductase [ginkgo biloba]
SD41	NP_001042210	70	4e-34	Putative heat shock protein [oryza sativa japonica group]
SD130	AAU95082	0.6	5e-34	anthocyanidin reductase [Ginkgo biloba]
SD70	XP_002876470	92	3e-33	Ketol-acid reductoisomerase [arabidopsis lyrata subsp. Lyrata]
SD132	AEZ00882	0.75	5e-33	putative heat shock protein hsp70
SD57	XP_002303645	78	2e-30	Glycosyl hydrolase family 9 [populus trichocarpa]
SD72	XP_002885354	76	2e-30	T-complex protein alpha subunit of chaperonin [arabidopsis lyrata subsp. Lyrata]
SD73	YP_001806663	65	2e-26	Acetyl-coa carboxylase beta subunit [cryptomeria japonica]
SD59	XP_002320501	94	1e-25	Formate dehydrogenase [populus trichocarpa]
SD9	AAT73201	87	3e-25	Mannose-binding lectin [taxus x media]
SD19	ABO93614	33	9e-24	Myo-inositol-1-phosphate synthase isoform 1 [xerophyta viscosa]
SD48	NP_974413	23	6e-23	Hmgb1 (high mobility group b 1); dna binding / chromatin binding / structural constituent of chromatin / transcription factor [arabidopsis thaliana]
SD69	XP_002872959	74	6e-22	Mechanosensitive ion channel domain-containing protein [arabidopsis lyrata subsp. Lyrata]
SD36	BAG16530	71	1e-21	Putative phosphate-induced protein [capsicum chinense]
SD46	NP_200251	84	8e-21	Methyltransferase [arabidopsis thaliana]
SD67	XP_002531998	54	1e-20	Malate dehydrogenase, putative [ricinus communis]
SD40	CAL54279	55	3e-20	Rs5_cicar 40s ribosomal protein s5 (iss) [ostreococcus tauri]
SD29	ACH91289	53	4e-20	Waxy 2 [platanus occidentalis]
SD49	O65012	37	2e-19	Recname: full=cytochrome p450 78a4
SD16	ABM54492	29	6e-19	Expansin 2 [cunninghamia lanceolata]
SD26	ACG32476	32	1e-17	Histone h4 [zea mays]
SD141	ABN13604	0.5	1e-17	myo-inositol-1-phosphate synthase [Cerastium arcticum]
SD58	XP_002318472	82	4e-17	Oligopeptide transporter opt family [populus trichocarpa]
SD34	BAA21111	65	2e-16	Endo-1,4-beta-glucanase [gossypium hirsutum]
SD50	Q39794	56	3e-16	Recname: full=non-specific lipid-transfer protein; short=ltp; flags: precursor >emb|caa83459.1| lipid transfer protein [gerbera hybrid cv. 'Terra regina']
SD150	XP_003523888	0.83	3e-16	PREDICTED: cytochrome P450 82C4-like [Glycine max]
SD30	ACI94875	93	2e-15	Inositol-1-phosphate synthase [oryza coarctata]
SD61	XP_002330305	85	6e-15	Cytochrome p450 [populus trichocarpa]
SD45	NP_199144	80	8e-14	Glycerophosphodiester phosphodiesterase/ phosphoric diester hydrolase [arabidopsis thaliana]
SD1	3NAQ_A	93	4e-13	Chain a, apo-form of nad-dependent formate dehydrogenase from higher-plant arabidopsis thaliana
SD27	ACG33683	39	9e-13	Histone h2b.2 [zea mays]
SD4	AAC33530	22	2e-12	Expansin [prunus armeniaca]
SD33	ADE77510	70	3e-12	hydrolase, acting on glycosyl bonds / xyloglucan:xyloglucosyl transferase [arabidopsis thaliana]
SD47	NP_974139	81	3e-12	Methyltransferase/ phosphoethanolamine n-methyltransferase [arabidopsis thaliana]
SD2	AAB40636	37	8e-12	Expansin [pinus taeda]
SD68	XP_002532713	57	8e-12	Endomembrane-associated protein, putative [ricinus communis]
SD131	AAB40636	0.55	1e-11	expansin, partial [Pinus taeda]
SD136	XP_002513911	0.57	1e-11	receptor protein kinase, putative [Ricinus communis]
SD44	NP_197928	27	2e-11	Unknown protein [arabidopsis thaliana]
SD56	XP_002285199	41	2e-11	Hypothetical protein isoform 1
SD63	XP_002513911	69	3e-11	Receptor protein kinase, putative [ricinus communis]
SD151	XP_002285199	0.67	3e-11	PREDICTED: SPX domain-containing protein 2 isoform 1 [Vitis vinifera]
SD38	CAL25300	26	2e-10	Properoxidase [picea abies]
SD28	ACH59974	61	7e-10	Glutathione s-transferase [pseudotsuga menziesii]
SD52	XP_002282538	57	2e-09	Predicted: hypothetical protein [vitis vinifera]
SD74	YP_001806663	61	5e-09	Acetyl-coa carboxylase beta subunit [cryptomeria japonica]
SD22	ACA05166	18	1e-08	Expansin 3 [dimocarpus longan]
SD51	XP_001769660	89	1e-08	Rab5/rabf-family small gtpase [physcomitrella patens subsp. Patens]
SD144	XP_003603319	0.44	2e-07	Ethylene-responsive transcription factor SHINE [Medicago truncatula]
SD66	XP_002525368	41	4e-07	Nucleoredoxin, putative [ricinus communis]
SD3	AAC33529	16	5e-07	Expansin [prunus armeniaca]
SD12	ABB90846	31	6e-07	Expansin 5 [cucumis sativus]
SD13	ABD28728	45	8e-07	Pathogenesis-related transcriptional factor and erf [medicago truncatula]
SD62	XP_002438650	31	1e-06	Hypothetical protein sorbidraft_10g023590 [sorghum bicolor]
SD138	ABR17320	0.54	1e-06	unknown [Picea sitchensis]
SD145	XP_002438650	0.64	1e-06	hypothetical protein SORBIDRAFT_10g023590 [Sorghum bicolor]
SD53	XP_002284309	8	2e-06	Predicted: hypothetical protein [vitis vinifera]
SD5	AAF32411	33	5e-06	Alpha-expansin 1 [triphysaria versicolor]
SD11	AAY78890	26	3e-05	Cc-nbs-lrr resistance-like protein [pinus lambertiana]
SD135	NP_182038	0.52	3e-05	SPX domain-containing protein 3 [Arabidopsis thaliana]
SD55	XP_002285094	33	5e-05	Predicted: hypothetical protein isoform 1 [vitis vinifera]
SD146	XP_003624549	0.45	7e-05	Xyloglucan endotransglucosylase [Medicago truncatula] >gb|AES80767.1| Xyloglucan endotransglucosylase [Medicago truncatula]
SD15	ABI37007	19	0.0002	Xyloglucan endotransglycosylase [medicago truncatula]
SD43	NP_182038	42	0.0002	Spx3 (spx domain gene 3) [arabidopsis thaliana]
SD31	ACX69842	25	0.0003	Expansin [rubus idaeus]
SD71	XP_002880158	42	0.0007	Spx domain-containing protein [arabidopsis lyrata subsp. Lyrata]
SD18	ABO61453	5	0.009	Beta tubulin [heterocapsa illdefina]
SD75				No hits in the database
SD76				No hits in the database
SD77				No hits in the database
SD78				No hits in the database
SD79				No hits in the database
SD80				No hits in the database
SD81				No hits in the database
SD82				No hits in the database
SD83				No hits in the database
SD84				No hits in the database
SD85				No hits in the database
SD86				No hits in the database
SD87				No hits in the database
SD88				No hits in the database
SD89				No hits in the database
SD90				No hits in the database
SD91				No hits in the database
SD92				No hits in the database
SD93				No hits in the database
SD94				No hits in the database
SD95				No hits in the database
SD96				No hits in the database
SD97				No hits in the database
SD98				No hits in the database
SD99				No hits in the database
SD100				No hits in the database
SD101				No hits in the database
SD102				No hits in the database
SD103				No hits in the database
SD104				No hits in the database
SD105				No hits in the database
SD106				No hits in the database
SD107				No hits in the database
SD108				No hits in the database
SD109				No hits in the database
SD110				No hits in the database
SD111				No hits in the database
SD112				No hits in the database
SD113				No hits in the database
SD114				No hits in the database
SD115				No hits in the database
SD116				No hits in the database
SD117				No hits in the database
SD118				No hits in the database
SD119				No hits in the database
SD120				No hits in the database
SD121				No hits in the database
SD122				No hits in the database
SD123				No hits in the database
SD124				No hits in the database
SD125				No hits in the database
SD126				No hits in the database
SD127				No hits in the database
SD128				No hits in the database
SD134				No hits in the database
SD139				No hits in the database
SD140				No hits in the database
SD142				No hits in the database
SD143				No hits in the database
SD148				No hits in the database
SD153				No hits in the database
