# Supplementary material for: Identification and expression analysis of methyl jasmonate responsive ESTs in paclitaxel producing Taxus cuspidata suspension culture cells
Source: BMC Genomics. 2012 Apr 24;13:148. doi: 10.1186/1471-2164-13-148 (PMC3489508; doi:10.1186/1471-2164-13-148)
Supplement: Additional file 4 — Table S3. Macroarray data from both the up- and down-regulated libraries hybridised with various RNA targets. [file 1471-2164-13-148-S4.xlsx]

## Sheet: Upregulated clones
Upregulated SSH Library	Contig/Singlet ID	E/C* 6H Target	E/C 18H Target	E/C 5 Day Target	Description
06H	Contig 1	2.91	4.27556	1.45339	3'-N-debenzoyltaxol N-benzoyltransferase
06H	Contig 1	4.08728	3.01284	2.69728	3'-N-debenzoyltaxol N-benzoyltransferase
06H	Contig 2	1	1	1	DNA binding protein, putative
06H	Contig 2	5.12203	1	1	DNA binding protein, putative
06H	Contig 2	3.4102	1	1	DNA binding protein, putative
06H	Contig 2	1	1.61546	0.225042	DNA binding protein, putative
06H	Contig 3	5.07829	1	1	Cytochrome P450
06H	Contig 3	3.2332	1	1	Cytochrome P450
06H	Contig 3	7.52979	1.52259	1	Cytochrome P450
06H	Contig 3	2.65246	0.621093	1	Cytochrome P450
06H	Contig 3	6.78137	1	1	Cytochrome P450
06H	Contig 3	6.38462	5.36959	2.77284	Cytochrome P450
06H	Contig 5	5.32419	1	1	Unknown
06H	Contig17	2.57188	1	1	Unknown
06H	Contig18	2.1611	1.0517	1.14453	Lipoxygenase
06H	SU68	1	1.35669	1	No hits in the database
06H	SU95	1.94188	2.69118	1.13255	No hits in the database
06H	SU85	1.03025	1.39436	0.698995	No hits in the database
06H	SU76	2.06177	0.936735	1	No hits in the database
06H	SU43	6.52524	1	0.754843	No hits in the database
06H	SU108	7.78057	3.07539	1	No hits in the database
06H	SU16	5.23735	1.60488	1	Taxa-4(5),11(12)-diene synthase [synthetic construct]
06H	SU40	3.56363	1	1	No hits in the database
06H	SU92	1.86329	3.2194	1.7606	No hits in the database
06H	SU51	1.0031	1	1	No hits in the database
06H	SU93	3.18314	0.326587	1	No hits in the database
06H	SU98	4.3277	1	1	No hits in the database
06H	SU99	2.95479	1	1	No hits in the database
06H	SU66	4.33351	1.02602	1	No hits in the database
06H	SU59	1	1	1	No hits in the database
06H	SU47	5.35067	0.379971	1.41699	No hits in the database
06H	SU99	3.33119	1	1	No hits in the database
06H	SU39	2.92976	1	1	No hits in the database
06H	SU77	3.59384	2.7086	1	No hits in the database
06H	SU53	2.83112	1.70686	1	No hits in the database
06H	SU4	1	1	1	12-oxo-phytodienoic acid reductase1 [Zea mays]
18H	contig10	1	0.41101	1	Gibberellin 3-beta-hydroxylase
18H	contig10	1	1.11748	1	Gibberellin 3-beta-hydroxylase
18H	contig11	3.1621	1.11817	1.86136	Hypothetical protein
18H	contig11	2.97541	1.46892	3.40936	Hypothetical protein
18H	contig11	1	2.16327	2.05878	Hypothetical protein
18H	contig12	1	1	1	S-adenosylmethionine synthetase
18H	contig12	4.46616	1.43263	1.25023	S-adenosylmethionine synthetase
18H	contig12	4.47879	2.83564	0.771493	S-adenosylmethionine synthetase
18H	contig13	2.31844	5.08509	1.47244	No hits in the database
18H	contig13	1.40893	3.64762	0.870193	No hits in the database
18H	contig14	1.07581	3.0102	1.59881	Hypothetical protein
18H	contig15	3.452	11.6898	1.3896	Taxoid 2-alpha-hydroxylase
18H	contig15	3.24373	6.62239	1.1065	Taxoid 2-alpha-hydroxylase
18H	contig16	1.52876	1	1	Predicted protein
18H	contig16	1	1	1	Hypothetical protein
18H	contig17	5.51313	1.43645	1.12601	Unknown
18H	contig18	1.30513	1.62271	2.48115	Lipoxygenase
18H	contig19	1	3.01906	1	PREDICTED: hypothetical protein
18H	contig19	1.91875	1.02742	1	PREDICTED: hypothetical protein
18H	contig3	4.25348	2.46321	0.57807	Cytochrome P450
18H	contig3	5.37619	1.12243	1	Cytochrome P450
18H	contig5	1	1	1	Unknown
18H	contig7	1	0.930631	1	Hypothetical protein
18H	contig9	4.19211	4.44269	1.47565	1-aminocyclopropane-1-carboxylic acid oxidase
18H	SU28	2.61287	1.34879	1.31064	Unknown
18H	SU3	1	1	2.54015	Dirigent-like protein [Thuja plicata]
18H	SU80	1	1	1	No hits in the database
18H	SU114	1	1	1	No hits in the database
18H	SU21	1.37107	1.88877	1.08518	Unknown [Picea sitchensis]
18H	SU81	2.07765	1.74701	1.36383	No hits in the database
18H	SU78	5.70856	10.0322	2.02562	No hits in the database
18H	SU20	2.62356	5.00542	1.22389	Defensin precursor [Ginkgo biloba]
18H	SU6	1.6294	2.03658	3.67212	Taxane 2-alpha-O-benzoyltransferase [Taxus x media]
18H	SU22	1	3.12174	0.358207	Unknown [Picea sitchensis]
18H	SU74	2.19311	1.47036	1	No hits in the database
18H	SU115	0.694946	0.812687	1	No hits in the database
18H	SU33	1	1.46059	1	Immunomodulatory protein [Anoectochilus formosanus]
18H	SU63	1.18712	2.98609	0.138496	No hits in the database
18H	SU58	1	1.26996	1	No hits in the database
18H	SU70	3.06323	1.74479	1.21774	No hits in the database
18H	SU18	7.72071	3.06089	1	Glutathione-S-transferase [Picea mariana]
18H	SU14	1	3.51965	0.712427	Predicted protein [Populus trichocarpa]
18H	SU38	1.32401	1	4.37614	Conserved hypothetical protein [Ricinus communis]
18H	SU30	2.32235	2.42057	0.593784	Pyridine nucleotide-disulfide oxidoreductase family protein [Arabidopsis lyrata subsp. Lyrata]
18H	SU54	5.00297	2.18791	1	No hits in the database
18H	SU15	3.09204	3.76743	1.47151	Short-chain dehydrogenase/reductase family protein
18H	SU69	0.637939	1	1	No hits in the database
18H	SU1	1.81812	4.47632	0.990581	Taxadien-5-alpha-ol-O-acetyltransferase [Taxus cuspidata]
D5	Contig 11	1.359	1.0778	1.76308	Hypothetical protein
D5	Contig 11	1.22227	3.53436	3.99428	Hypothetical protein
D5	Contig 11	0.425998	1.70459	2.01087	Hypothetical protein
D5	Contig 14	1	1	2.19239	Hypothetical protein
D5	Contig 14	0.702914	1.43253	2.38631	Hypothetical protein
D5	Contig 15	1.89368	1.43047	1.42594	Taxoid 2-alpha-hydroxylase
D5	Contig 15	2.09317	0.814434	1.11084	Taxoid 2-alpha-hydroxylase
D5	Contig 2	1.60487	4.40473	3.24171	DNA binding protein, putative
D5	Contig 21	7.11913	2.30845	8.89719	Taxa-4(5),11(12)-diene synthase
D5	Contig 22	4.29156	1.95133	3.01864	Cytotoxin Mcf
D5	Contig 22	3.5892	3.77718	7.20931	Cytotoxin Mcf
D5	Contig 23	1.70797	1.92143	3.76568	Immunomodulatory protein
D5	Contig 23	4.02747	2.69453	5.97221	Immunomodulatory protein
D5	Contig 23	1	1	1	Immunomodulatory protein
D5	Contig 24	1.72557	1.3165	1.80183	No hits in the database
D5	Contig 24	1	1	1.69767	No hits in the database
D5	Contig 24	1.45226	3.31669	5.24211	No hits in the database
D5	Contig 24	1	1	1	No hits in the database
D5	Contig 25	0.468764	1	1	Unknown
D5	Contig 25	1.62503	4.01454	1.99845	Unknown
D5	Contig 26	1	1	1	TPA: leucoanthocyanidin reductase
D5	Contig 27	1	1	7.79831	Unknown
D5	Contig 27	1	1	1	Unknown
D5	Contig 28	3.4898	2.40704	3.33346	PREDICTED: hypothetical protein
D5	Contig 28	2.02959	1.55521	5.66433	PREDICTED: hypothetical protein
D5	Contig 28	8.72846	3.28848	12.251	PREDICTED: hypothetical protein
D5	Contig 29	2.32295	1	6.40135	Chalcone synthase
D5	Contig 29	1	1	2.67874	Chalcone synthase
D5	Contig 30	1.27711	3.64832	6.96899	Thaumatin-like protein
D5	Contig 31	0.444385	0.814134	1	Dormancy/auxin associated-like protein
D5	Contig 31	2.96132	0.793405	3.46366	Dormancy/auxin associated-like protein
D5	Contig 31	1	1	1.70634	Dormancy/auxin associated-like protein
D5	Contig 32	1.75598	1.59835	1.93383	Cytochrome P450
D5	Contig 32	2.91271	1.29005	6.72942	Cytochrome P450
D5	Contig 7	1	1	1	Hypothetical protein
D5	Contig 7	1	1	1.91689	Hypothetical protein
D5	SU79	1	1.14362	1.25797	No hits in the database
D5	SU9	1.30019	1.57245	0.938651	PREDICTED: similar to polyubiquitin [Vitis vinifera]
D5	SU42	1.27626	2.23684	0.509974	No hits in the database
D5	SU48	1	1	1.55218	No hits in the database
D5	SU123	1	0.469946	1	taxoid 2-alpha-hydroxylase [Taxus canadensis]
D5	SU32	2.02414	3.52075	3.46431	Taxoid 10-beta hydroxylase [Taxus cuspidata]
D5	SU8	4.84199	2.97808	9.63623	Lactoylglutathione lyase, putative [Ricinus communis]
D5	SU10	2.34944	6.03512	12.1229	Lipoxygenase [Fragaria x ananassa]
E/C*= Elicited/Control

## Sheet: Down regulated clones 
Down Regulated SSH Library	Contig/Singlet ID	E/C* 6H Target	E/C 18H Target	E/C 5 Day Target	Description
18H	Contig 10	1	0.659401	1	Expansin [Sambucus nigra]
18H	Contig 10	1	1.74261	1	Expansin [Sambucus nigra]
18H	Contig 12	1	0.813979	0.708213	Alpha-expansin 3 [Populus tremula x Populus tremuloides]
18H	Contig 12	1	1	1	Alpha-expansin 3 [Populus tremula x Populus tremuloides]
06H	Contig 13	0.548346	0.704007	0.505641	Dehydrin 4 [Picea abies]
06H	Contig 13	0.846921	1.05103	0.673198	Dehydrin 4 [Picea abies]
18H	Contig 13	0.307578	0.456241	0.371122	Dehydrin 4 [Picea abies]
18H	Contig 14	1	1	1	NBS-LRR disease resistance protein [Glycine max]
5D	Contig 14	1	0.352712	1	NBS-LRR disease resistance protein [Glycine max]
18H	Contig 15	1.20891	1.80267	1.51381	No hits in the database
18H	Contig 17	1	0.898513	1	Cytochrome P450 [Populus trichocarpa]
18H	Contig 17	1.61042	1.09304	0.148857	Cytochrome P450 [Populus trichocarpa]
18H	Contig 18	1	0.985695	1	No hits in the database
5D	Contig 19	0.999852	0.987173	0.254599	No hits in the database
5D	Contig 20	1	1	1	No hits in the database
5D	Contig 20	1	1	1	No hits in the database
5D	Contig 21	1	1	1	SPX1 (SPX DOMAIN GENE 1)
5D	Contig 22	1.82403	1.13759	0.958564	Xyloglucan endotransglycosylase 2 [Litchi chinensis]
06H	Contig 23	0.553228	1.19437	0.527134	EXL3 (EXORDIUM LIKE 3) [Arabidopsis thaliana]
5D	Contig 23	1	1	1	EXL3 (EXORDIUM LIKE 3) [Arabidopsis thaliana]
06H	Contig 3	0.762677	0.952964	2.81811	Expansin 2 [Pyrus pyrifolia]
06H	Contig 3	1	0.853461	0.61958	Expansin 2 [Pyrus pyrifolia]
06H	Contig 3	8.21031	3.63672	3.63223	Expansin 2 [Pyrus pyrifolia]
18H	Contig 3	0.9248	0.935504	0.761096	Expansin 2 [Pyrus pyrifolia]
18H	Contig 3	1	1	1	Expansin 2 [Pyrus pyrifolia]
18H	Contig 3	0.604984	1	0.989702	Expansin 2 [Pyrus pyrifolia]
18H	Contig 3	1	1	0.360821	Expansin 2 [Pyrus pyrifolia]
06H	Contig 4	0.69044	1.74571	1.05923	Putative auxin response factor 6/8 [Ginkgo biloba]
18H	Contig 5	0.655885	0.550519	0.580569	Ly200 protein [Capsicum annuum]
18H	Contig 5	1.15739	1.11248	0.386899	Ly200 protein [Capsicum annuum]
06H	Contig 6	0.772562	1.12823	0.428317	PREDICTED: similar to Citrate synthase, glyoxysomal [Vitis vinifera]
06H	Contig 6	0.837464	1.12967	0.559399	PREDICTED: similar to Citrate synthase, glyoxysomal [Vitis vinifera]
18H	Contig 7	0.415909	0.653428	0.503268	No hits in the database
06H	Contig 8	0.655362	1.10391	0.282141	Expansin 2 [Cunninghamia lanceolata]
5D	Contog 19	1	1	0.759515	No hits in the database
18H	SD1	1	1	1	Chain A, Apo-Form Of Nad-Dependent Formate Dehydrogenase From Higher-Plant Arabidopsis Thaliana
06H	SD10	0.665202	0.472624	0.940658	Anthocyanidin reductase [Ginkgo biloba]
06H	SD101	1.59288	1.40963	0.786945	No hits in the database
5D	SD103	1	1	1	No hits in the database
18H	SD104	0.584901	0.725929	0.804607	No hits in the database
06H	SD112	0.916212	2.73038	1.11803	No hits in the database
06H	SD116	0.558963	1.46504	1.40246	No hits in the database
06H	SD12	0.741822	0.822331	0.550208	Expansin 5 [Cucumis sativus]
06H	SD120	1.01383	1.28257	1.27456	No hits in the database
06H	SD121	0.549719	0.745895	1.19118	No hits in the database
18H	SD123	0.568687	0.701795	1.1614	No hits in the database
18H	SD128	1.36595	1.78438	0.513605	No hits in the database
5D	SD13	1	1	1	Pathogenesis-related transcriptional factor and ERF [Medicago truncatula]
18H	SD131	1	1	1	expansin, partial [Pinus taeda]
18H	SD132	0.590331	1	1.75754	putative heat shock protein hsp70
18H	SD136	1	1	1	receptor protein kinase, putative [Ricinus communis]
18H	SD137	1	1.21011	0.6739	PREDICTED: uncharacterized protein LOC100252479 [Vitis vinifera]
18H	SD138	0.839559	1.04987	0.417378	unknown [Picea sitchensis]
06H	SD14	0.3314	1.27691	0.968623	Enolase A [Polypterus senegalus]
18H	SD142	1.34439	1	1	No hits in the database
5D	SD143	1	1	1	No hits in the database
5D	SD144	0.278659	0.717533	0.331317	Ethylene-responsive transcription factor SHINE [Medicago truncatula]
5D	SD147	0.477776	0.627662	0.583905	xyloglucan endotransglycosylase 2 [Litchi chinensis]
5D	SD148	1	1	1	No hits in the database
5D	SD149	1	1	1	acid phosphatase, putative [Ricinus communis]
5D	SD15	1	1	1	Xyloglucan endotransglycosylase [Medicago truncatula]
5D	SD150	1	0.691638	1	PREDICTED: cytochrome P450 82C4-like [Glycine max]
5D	SD151	1	1	1	PREDICTED: SPX domain-containing protein 2 isoform 1 [Vitis vinifera]
5D	SD152	0.501339	1	1.15774	T-complex protein 1 subunit alpha [Arabidopsis thaliana]
5D	SD153	1.99302	1.68354	3.18792	No hits in the database
5D	SD17	1	0.455703	0.396714	Xyloglucan endotransglycosylase/hydrolase precursor XTH-6 [Populus tremula]
06H	SD18	0.967087	1.13054	0.881921	Beta tubulin [Heterocapsa illdefina]
5D	SD19	1.08681	1	1	Myo-inositol-1-phosphate synthase isoform 1 [Xerophyta viscosa]
06H	SD2	1	1	0.811565	Expansin [Pinus taeda]
06H	SD23	0.994181	1	0.924507	Granule bound starch synthase Ib precursor [Malus x domestica]
5D	SD24	0.676178	1	1.14228	Xyloglucan endotransglucosylase/hydrolase 5 [Malus x domestica]
06H	SD25	0.373938	0.284828	0.512928	Unknown [Zea mays]
18H	SD26	0.643906	1	0.939875	Histone H4 [Zea mays]
06H	SD27	1	1	1	Histone H2B.2 [Zea mays]
5D	SD28	2.04889	2.05219	0.517768	Glutathione S-transferase [Pseudotsuga menziesii]
06H	SD29	0.420091	0.830291	1	Waxy 2 [Platanus occidentalis]
5D	SD30	1	1	1	Inositol-1-phosphate synthase [Oryza coarctata]
06H	SD32	0.556307	0.660308	0.961893	Class II chitinase 2-1 [Pseudotsuga menziesii]
06H	SD34	1.56857	3.10259	1	Endo-1,4-beta-glucanase [Gossypium hirsutum]
18H	SD35	1	1.68742	1	Putative xyloglucan endo-transglycosylase [Oryza sativa Japonica Group]
5D	SD36	1	0.845412	1	Putative phosphate-induced protein [Capsicum chinense]
5D	SD37	1	1	1	Myo-inositol-1 phosphate synthase [Citrullus lanatus subsp. Vulgaris]
18H	SD40	1	2.04989	0.774673	RS5_CICAR 40S ribosomal protein S5 (ISS) [Ostreococcus tauri]
06H	SD41	2.2345	0.641405	1.4724	Putative heat shock protein [Oryza sativa Japonica Group]
5D	SD43	1	1	0.641164	SPX3 (SPX DOMAIN GENE 3) [Arabidopsis thaliana]
5D	SD45	4.01152	1.70998	2.65502	Glycerophosphodiester phosphodiesterase/ phosphoric diester hydrolase [Arabidopsis thaliana]
06H	SD46	0.816028	0.958945	0.659145	Methyltransferase [Arabidopsis thaliana]
5D	SD47	1	1	1.43024	Methyltransferase/ phosphoethanolamine N-methyltransferase [Arabidopsis thaliana]
06H	SD48	0.545162	1.64133	1	HMGB1 (HIGH MOBILITY GROUP B 1); DNA binding / chromatin binding / structural constituent of chromatin / transcription factor [Arabidopsis thaliana]
18H	SD49	1	1	3.05271	Recname: Full=Cytochrome P450 78A4
06H	SD5	0.449473	0.670247	0.427758	Alpha-expansin 1 [Triphysaria versicolor]
18H	SD50	1.77003	1	0.963087	Recname: Full=Non-specific lipid-transfer protein; Short=LTP; Flags: Precursor >emb|CAA83459.1| lipid transfer protein [Gerbera hybrid cv. 'Terra Regina']
06H	SD52	0.518681	1.37587	0.790857	PREDICTED: hypothetical protein [Vitis vinifera]
5D	SD54	1	0.478689	1	Hypothetical protein [Vitis vinifera]
5D	SD56	1.37507	1.5727	1.42122	Hypothetical protein isoform 1
18H	SD57	0.442914	0.611387	1	Glycosyl hydrolase family 9 [Populus trichocarpa]
06H	SD58	1.05147	1	0.935368	Oligopeptide transporter OPT family [Populus trichocarpa]
06H	SD59	0.87601	1.43566	0.737653	Formate dehydrogenase [Populus trichocarpa]
18H	SD6	0.456947	1	0.233812	Pectate lyase [Vitis vinifera]
18H	SD60	2.78134	3.26366	0.957925	Predicted protein [Populus trichocarpa]
5D	SD61	7.73574	1.55673	1.21052	Cytochrome P450 [Populus trichocarpa]
5D	SD62	1	0.822753	1	Hypothetical protein SORBIDRAFT_10g023590 [Sorghum bicolor]
5D	SD63	1.26961	1	0.657255	Receptor protein kinase, putative [Ricinus communis]
5D	SD64	1.02565	1	1.15952	Acid phosphatase, putative [Ricinus communis]
18H	SD67	1.09273	1	1	Malate dehydrogenase, putative [Ricinus communis]
18H	SD68	1	1	1	Endomembrane-associated protein, putative [Ricinus communis]
5D	SD7	0.938694	2.93056	3.58362	Xyloglucan endotransglycosylase XET1 [Asparagus officinalis]
06H	SD70	0.975299	2.4833	0.835161	Ketol-acid reductoisomerase [Arabidopsis lyrata subsp. Lyrata]
5D	SD71	1	1	1	SPX domain-containing protein [Arabidopsis lyrata subsp. Lyrata]
5D	SD72	1	1.41993	2.84649	T-complex protein alpha subunit of chaperonin [Arabidopsis lyrata subsp. Lyrata]
06H	SD74	1.86414	2.67893	0.983045	Acetyl-coa carboxylase beta subunit [Cryptomeria japonica]
5D	SD75	0.235246	1	5.8248	No hits in the database
18H	SD76	1	1	1	No hits in the database
18H	SD78	0.236513	1.04172	0.47268	No hits in the database
5D	SD79	4.05911	5.35063	1.53185	No hits in the database
18H	SD8	1	1	1	Putative ATP synthase [Arabidopsis thaliana]
5D	SD82	1	1	0.943977	No hits in the database
5D	SD83	1	1	1	No hits in the database
06H	SD84	0.980178	0.529783	0.498781	No hits in the database
18H	SD86	0.771484	1.90045	1.56247	No hits in the database
18H	SD87	0.71167	0.388848	0.438408	No hits in the database
18H	SD89	1	1	1	No hits in the database
18H	SD9	0.749263	1.00653	0.277793	Mannose-binding lectin [Taxus x media]
06H	SD91	1.13073	2.94553	2.18235	No hits in the database
06H	SD93	1.10885	1	1	No hits in the database
18H	SD94	1	1	1	No hits in the database
06H	SD98	0.377679	0.797048	0.915465	No hits in the database
06H	SD99	0.682369	1.05885	0.458939	No hits in the database
E/C*= Elicited/Control
