# Supplementary material for: Identification and expression analysis of methyl jasmonate responsive ESTs in paclitaxel producing Taxus cuspidata suspension culture cells
Source: BMC Genomics. 2012 Apr 24;13:148. doi: 10.1186/1471-2164-13-148 (PMC3489508; doi:10.1186/1471-2164-13-148)
Supplement: Additional file 8 — Table S4. List of sequences obtained from the SSH libraries. [file 1471-2164-13-148-S8.xls]

## Sheet: Sheet1
Entry number	Clone identifier	Accession No	Sequence
1	Up Contig1	HE799315	TAAATGGATCTCTTTTGCGTGCTACAATGATTATAAAGAAATCAAAGGTATCTTTAAAAGAGAATATAAGAACAANAAACTTTGACGATACCATCTATAGTAAATGTGAATGTGAAACCGTGAAAACATAGTTGGATTAGGCGATTTGAGACGACTGGGACTTAATGAAGTGGAACTTTGGGTGGGGAGATGCATTGAATGCAAGTATGATGCAACATGGGGTAGTCCGTCAAAGTCATTTTCATCTCGTTACAAGCCTTCCAAGAACATTGAATGGTGGAATTAAAGATAGTAATTGTCCATGCCCCCTTCAAAAGTGGAGTCACTCAAAATAGAACATGGAAGCCCTAATAAGCAAATATGCAACTAAAGTGTGAAACTACAAAAACTTAAGCTTCG…
2	Up Contig2	HE799316	AGGCTTTCCCCACAGTTAAAATAAACCGCGTTGGTTCCGATGTTTTTGTGTCGATAGACGCACTCAAGTGTAACGTCGTCTTGTCTAAATTGCTGTTTACACTGCAAAATAATGGCGTTGATATAGTTAGTGCAGCTTCTTCTGTCTTTAAAGACAAAGTCTTTTACACCGTAAATGCCAAGGTTTCAGAACTGCATAGATTTGAAAAGAAAACTTTACATCAAAAACTCTGGAAGTTGGTCGGTGGAAAGAGTTGGAGTGCAGAAGCGGTACCTCGGCCGCGACCAA
3	Up Contig3	HE799317	AGGTGAAGAGAGGGAGAGTCGATGCAAATGCACAAGACTTAATTGATGTTCTCATCTCTGCAACAGACAACCATGAAATTCAGTCCGATAGTGAACGACGATGTTGTGAAAGCCACCGCCCTTACAATGCTGAACGCAGGTACAGATACATCCTCGGTGAGCATCGAATGGGCATTGGCGGCTCTGATGCAGCACCCTCATATTTTGAGCAAAGCCCAGCAGGAGCTCGACACGCATATCGGACGCAGCCGATTACTAGAGGAAGCAGATCTGCACGAGCTGAAATATTTGCAGGCAATTGTGAAAGAAACGTTGAGGCTATATCCAGCCGCACCTCTCTTAGTTCCTCACGAAGCCATTGAGGATTGCACTGTTGGAGGGTACCATGTCTCCGCAGGA…
4	Up Contig4	HE799318	AGGTACTCTTCAAAAGTTGGTATATACCCAGCTTCAAGCCACTCCCTTTCATTGTACATAACAATTGAAGTACAACTCCCAGGGTTTTCTTATGTGAGCGAGCATGTCACGTCCTTGTACCTTAACCACATCATTATTGTACTTCTTCCATTAATGTTGAACCAAACTTTAAAGCAAGTTTGCATACACTCTGGGAATCTCATGTAGCAAAGATGTATCCCATCTCTGTTACTCCCTCAGTGAAACTTGTTCAATTAATCTAATGTTGCAAAGATGTCAGCCATATCATCAAAAAGGACTTGTAAACAACCAATTTTTGTGAAGGCAAATTCGAGTGGCAGAATATTCGGGTTCAAATGTAGCTGATGAGAAAATAAACCTCCGCCACTCGGTGTCGAG…
5	Up Contig5	HE799319	AGGTGGTTAGGTGCATGTTTTACATATGGGCAATGTGGTAGCTGCAGCTTATGGTCATCCAGTTTGCATGATTTGGATTGTATAAGAAGAGATGAACATTTGGATGTGGTGAATCAGTGCCTAATACTGAGAGCTTGTGAGGAGTTTAGGAGGTACAGAGAATTGCGAATGGCAGGAAGATCCTTGATCAAGGCTTGTCGGATGATCAGGAATTTCATTCCTGCTTCAAGAATATTGTATACATTACATCTGTATATGAGAAAAATTGAGAGATGCAAGGTCCCCATTCCTGAGCCAGGGTTTCCAGATCAATGTTAAAAGAAACTTAAAGACTGAAGAAAATGGTGGGCACCTCACCCTAAGACAGGTGGTTATTTGGCCCTGAAAGAGGATCAAGGT…
6	Up Contig6	HE799320	TTAACGCCCAACCATGTGTCGCTGGAATTCGCCTTTGGTNCGCCCGAGGTANTATCACCCATTCCGATCCCAAATTNCCTCNACTTCAAAGTTTCAATAAGCATGGGATAGTCCAAAGATTTCCTCACACTAGGGGATGATTGGTCAATAAATAGGGGATATGCCGGCAGTATTTGTCAATAGTTATGCGATACTTCATACTGGCATCGAGGAATGGGGGGTAAGGAAAAGGGCGGTAAAGTTGTGGATGCTGCTCGTCTACAAGTTCCGCCGGAGCACATATTTCCTTATCTGGAAACTGCATAACCCACCCCACAGATAAGCGATGCATCCAGTCTTTATAAACAACGCGATGTTTTGCGCTGGAGTACCTCGGCCGCGACC
7	Up Contig7	HE799321	AGGTACTTATTCTGTAATAATTACTAAGTTGACTGCACTGGTTATACTTTGGTGTTAGTAGCCCACACTTTATTAAGTTTGTTATTCTCACTACGAAACAGAACCAGGTTACCATCATCCTCTATGACCAGAGAGCTAAACTTCTCACACCCACTTCCACACCCTTGGTTAATAGCCCACACTGGAGCACCATTACCATTATAGATCACCAAGTTAGCCTCCGTCTGTAGACGCAGAAAACAGTTGGTTCCACGGCCTGCAGTGTTAGTGATCCAGAGCACACGATTGGTTTGGGTATCAGTCAATACAAGATTACAATCCTTTTGCATTGCCAGCTGTATTCTCTTGTTTGCAGATGTCAAATACTCGCCCGCTTTGAGAACGTCCCAAGATGCCATT…
8	Up Contig8	HE799322	GTGTCGCGGCCGAGGTCCCATCCAACTGTCATGGAACTACAATTATATAGCGGCTGGAAAGGCGATAGGATTCGATGGTCTAAACGACCCAGACATTGTGGCTAGAGACAACACGATCTCGTTCAAGACGGCGATCTGGTTCTGGATGACGGCACAATCTCCAAAACCTTCATGCCACGATGTAATTACAGGAAGGTGGAAACCGTCGGGCAGTGATAGTGCTGCAGGCAGAGTTGCTCGGATATGGAATGACCACCAATATAATTAACGGAGGACTGGAATGCGGGAAGGGGTTCAACGCCAAGGTGGAGGACCGCATCGGGTTTTACAAGAGGTATTGTGATATATTGGGAGTGAGCTACGGATCGAATCTGGACTGCTACAACCAGAGGCCCTACG…
9	Up Contig9	HE799323	GTGTCGCGGCCGAGGTACGCTCAATCCACCGTGCCATTGTCGAGCACACTGAAGCCCTGGAACCCCGTCGTCTTGGTATAAAAGAATGAGGCCGCCTGCATCTGTGTGGGGACGGATGCCCATTTATCAGGTCTGGTCGAGGGCAGGGAGGATAATGGCTCACCTTGGTTCCAAAGAATGGCGTTATCTCCACACCGCGTATGCCTCGCTTCGACATACCACTTTTTCCAGCGCCCAAATTCAGACTTATTATCTCCAGCAATTTCCACGTCAGTGCGAATATCTGGCTGCGGAATTCCTCGATCGTTTGCCTTGAAATCACTGGGCTCGAAAGGCCAGGAATTTGTGTCGCACATCTCATGTACACTCGGCCGCGACAC
10	Up Contig10	HE799324	GGTCAGCGGCCGAGGTTCGGAATTTTCAGCCATAATTGAGTTGCAGCAATGGCTTCCTCGGTGCAGAATGGAGTTGAGCTTTCTGAAATCGACCTCTCACAGTTTTCTGTTCCGATTCCGAGGGACTCAAAAACCTTCAAAACCATCCGGGGGTAGCCACAGTGAGAGAAGCCTGCAAAGAATTTGGATGCTTCAGGCGTTCCGAACACTGGAATTCCAGATGATGTTGTCCAGAAGTTGGAGAGTGTTAGCCACGAGCTGTGTGCCATGCCCTCGGAGATGAAGGATAGAGCCATCACATCCAACCCGTATGACAGCTACAATCGAATTCCTTACAGGGAAAGCTTCTGGTTCCCAACTACGTGGGATTCGGATTCCGTCCTCGCCTACTTTAACAAG…
11	Up Contig11	HE799325	AGGTACAAAGCGAATGAAAAGAACGATGCCTTCTTTCTGGACATTCCGAGCAAAGGCGTCAAGGAGGAAGGCAAATTTTTGTTCACCCCTAAACTGACGGGATGCTCCCTAGTGGTCACACGTGGGAAGGTTGCAGATACATACCGTGTGTTCCATGACTATCGTTCCAACAGCGCGGTTCTCTATGATAATGTTGTAATGTATGTAGATTTTGATGACTATAAGTTTGGTGGAGATTTGTCTGCGGGAACTGCTGTGGCTTGCATGCAGTTCAGAGATGGAGCCTGGAAATTGTTTGTTCAACAACAATTTCCTTCAATCCATAACACTATTTCCGAAAGTGTAATGGAAGTGCGTTTGGATATAAAGGAAACTATAAACGAATCCCTGCAAAAATCT…
12	Up Contig12	HE799326	TAATGNTACGATNCCCGGGAGGCTAACCCTCCCTCNCTATATNATCCGCATTTGTCTAGTCGTCCGTGACACTATGTGTGTCTTCTCGACCCCACTTAACATTTTNTCGGTTCTTATTTNCTNCTTGCTCACGTACCTCTTTGTCACCCTCGGATTGNTCTAATCCTATGCTANCCCAATGCTGNTCCCGACTCTCTATATGCANTAAAGAGAACGCACNACAATANTAAGTTNTANTTTCCCCCTGTTNTCCCGCCAAGGTATCGGNTTTAATCANNCGAACCNNGTCAGGGCCCCCCGACATTGTCCCCCCAAGGGCTTCCCAACGGCCAATTTTATAAGCGTCCNGAAGGATGATCCGGTACGGAGAACCCANGGTCACATGGTGTAGGTTAACGC…
13	Up Contig13	HE799327	AGGTACTTAAGCTTTTGCATTAAATACCAGATAGAGTTTACAAGATCCTGAATCTAAATAGCTTCATATATTATCTCAAGCTTCTTCAACTCCCACAGATCCCAGAATGGAGAAGCGTTAGCATCCTGAATAGATCTGTTTATGCAGGTCCGCTAGTATGGAGGAGGAGGGAGACTTGTAAAGGGGTAGTGATGTTTGGGTGGCGGATAGACTGGAGATTTAGCGTGTGGAGGTGGGTGAACAGGCTCGGGCTTGGGAGGAGAAGGAGTTGGGTAGTGAGGGGGCTTCACTTCCACTTTTGGAGGCGGTGGAGATTTATATTTGTATGGTGGTGATACTGGTGGCTTCTCGTGGTGTGGAGGAGGAGGAGGGGATGATTTGGGTGGAGGATATACTGGT…
14	Up Contig14	HE799328	CTGTGTGTATTAACTCGCCAAACGCTGTGTGGGTACCGAGATGCTTTCGGGGAANTCCCAATTCTTTAGTGNAACGCGCCGTCACCAAAGGTTGGGCTCCCTGGGAAAATTTCGGGCCCCTGTGGGTTCTCGGGCCCCANGGAAGTGTCAACCCCTTTAAGGGCTTAAATGGTTGAAAGGAGNGGACCCCAAACCCTGTTTGCGCCCTGGGGACTTTTCTAAAGCTTCATGCTTCGATGATTGGGCCCAGTTCCNGTGGTGCTAAAGCACGAGGTGGTGAACGCGGAGAACGGCGATGCCCATGTGAAATGTTGTTATAATGACATGTTCTGGAGGAAGAAGAGCCCACAACGAGGAGCTTGATCGTTGCTGCCGCGGACTCGCCCAACGCTGATCGCT…
15	Up Contig15	HE799329	TTAGGTACAATAACTCCACACGCTGATCAGATTCATTATTTGTATGAAACGTGAACAACAACGAGTAGTGTCTGTATTAGGATCTGAGAATAGGTTTTATTAGAAATCCATTGGCAGGGAGATGAGGAAAAGGATTCCCAGTAATTTTTTCGTTCGGATCAATTGGGGTAAAGCCACTGAACGTTTTAACAAAGTGATGGACAAAGAGTAAGAGCTCCATCTTTCCGAATTCCCAACCTGGACACATCCGCCGCCCTCCTCCAAATGGTACCTCGGCCGCGACC
16	Up Contig16	HE799330	CTTCCAGGTTTTCATGCANCGGCCAAGTTTACCCCAAAGGGTGNANGCAACTTTGGCTTCCGGGTCTGTTCGNAATTGGGAAAAANGTTCTNTGTGCACCAGGCACCACCCAATATTACTTCTTGGCACTTTCGGTGGACTACTGGCAAATTACATNGAGATCAGGCATGCCATGTGGCGNCCAAGAGCATACGAAAAAGGAAATCGTTAACAGTGGGGTATGTGGATGACAATCACGTCATCGCCGCATCTGCATAGTTGNTACTACTGGNCCTCTCGGAGATGAGCTTCATGGAGCATTCCAATGCCTAGTCAGCGCTCCCAACATCGTGTATTCTCAGAACGCGTAGCANTGTCGTTTCATGACTTGCTCGATCAGGCAAGTGCATTTGGGCTGTC…
17	Up Contig17	HE799331	AGCCCTTAGGTAGCGGCCGAGGTGCAGAGCGTGTTCTTGGTGGGAGGAGCAGGAGGCGTAGGCAGCGTTGCAATTCAGCTCGCAAAACACGTTACGGTGCTTCTAGAATTGTTTCCAATGCAAGCACGGGAAAACTGGAACTTTGTGAAAAGCCTGGGAGCAGATCTGGTGGTGGACTACACCAAACAGAGCTACGATCAAGTTCCAGAGAAATTTCGACTTCGCTTTTTGACACCATAGGGGATTCGTTCAAGTCTTATGTGCTTGCGAAAGAAGAAGCCCCAATCATAGACATAGCACAGTTAGAGCCTCATCCCAGGGCTAAATACTTATTTGTGACGTCCCTTGGAAGTCATCTCGACAGGTTTCGCGAGTATTTAGAGAGCGGAAAAGTGAAGG…
18	Up Contig18	HE799332	AGTACAAACACATGGAATAACCTCTCGTGAGGGTTTACTTTGTTCGCCAAATTTTCCTATGGATTGTAATTCCAGCTAAAAATCTGCAATTTTATTTAATTGGCTATACTAAATGTGAAGTATGGAGTCTGTTCATCTGTAATACATTGATATTAAATGGATATGCTATTGGGCACTCCACGGGCTGTGAGGCCCCCTGATTTTGATAGATCGGTAGTATTGGGGTAGAGTAAGGTATAAGGAACATTTGCAGGTCCATGCCTGTTCTTATAAACATGGCCGTTACTGTTCCTCTCGATGATATTTCTCTCAATGTTTTCCATGTGAGCTGAAAATCTCTCGAACGCTTCTTACTACCCCTGCATCATCTACACGGTCCACGGTGGATCCCCTGCAACT…
19	Up Contig19	HE799333	GTGTCGCGGCCGAGGTACGCCGGCCAGGAATAGGCTGGAATAACAAATAAAGAATAATGAAAAGTGAAGTGGAGAACGATCCATGGAGCACTCGATCTCTACGAGCCGTTGTTTTACAAGAGGTGAAACCTTTGATATCAATGGAGGAAATAAGTAATAAACAGCGCCAGCATCATGAGAATGTAAGCAATTCCTTGGTCAATGGCAATTCCGTCGCGTCGGTGGGATCAGGAGCAGAAATTGGAGCCTCCTGAGGCATTTACAGCTACAAATCCCATCACAAACATAACCAGAGCCGCCATGAGAGCAGCTCCTCTTCTGATGAAAACCCCGCTTCATGACAATGATGTTAAAACCCTCCGCTCATGAATTGNGTAATTTTGGGCNAATTACCTCGGA…
20	Up Contig20	HE799334	AGGTACTATGGAGTTCTTTTAAGACCTCAAAAGATGGATTGGAGGAATGGATACGCCCTCTGAACATTTCAAATCAGAAATTTTTGAGGCTAAAAAGGCAATACTCTGGAGAACTAGCTTAGATACTTGCTACCCTATGTTTGTGCTAATTTGTTTTTGGCAAATATTGCAAACAATCAAAGGAAGCTTATTTTTAATATTGTATATTTTTTACTCTATTATAAGAAGTAGAGATCAAATTTGAAGTCGTCAATGCCCGTCAAATACCTTCAAACTTGTCATTGAAGGCTAAGAAAAAAATAGATCTAAAAAAATTAGTATGAAAAAATTGACTAGTATCAACTCTTAAAGGTGGCCAAATAAGTGTGTTCTTCATTAGAAGACTCGAGAACGAGAAGT…
21	Up Contig21	HE799335	GAATTCGCCCTTGGTCGCGGCCCGAGGTACCCATCTATAAACTTGTAAAAGATTTGGACACACAATCTAAGGTTAAAAATAAAGGACTTGCAACCCATTGGGATATCATTGGATGGTTTTGAAATATTCAAAGCTTGCTTCTTTCAAGGCCCGGTCAACAACACGACATATGTGCTTGATGGCATCTTCCTCAGTTGCTCCTGGATTATCCTTCATATAGCATGCTATGCCTGAGGCTTGTTGTCCTCGAGCCTTTTCAGCCTGATATGTTTTGGTGTCGTTTGTTAGTCGCCAGCTCAAGGATACAAGCTCAAACATATTTGAGGGATAGTGCACTTTCTCAACAACATCATCTTTCACAAGCTCACCCATTAGTAGTATTGGTTGTAGGGTACATGG…
22	Up Contig22	HE799336	AGGTACGGGTGAGTTCAACGAAAATGATCCTGCTATTAATGAATGGAACAAATTACGTGATGCCATCGAGATAAAACTCCGGGAAAAGCAAAACAAGGATGAGGCTGAGGCTGCCAAATTGAAGAAAACAGATCCTTCGCGTTGGAAAACCACATTGATGAAGATTGCTTCTGAAATTGCCAATTACAGAGGAATGGTGCACGCTTCCAAGGGATTAGACAAGATTTGGCTGTGGTTACAGATAAAAAAGGTTACCGGTTCAAGTCCAAATCAGTGAACTTTATGCAGAAATGGACTAGAGAGATCTGAGTAGCCGCTGTGACAACATTATAGAGAAAACAGATCTGGCAATTTAAGTCTAACTTATCACTATATTCTAACCATACTTATATAAGTATG…
23	Up Contig23	HE799337	AGGTACTGCACCGTCGGCACCTGGGAAAGTGCTATAGGCAGTTTGGTGTTAGAGGATTTCAGAACAACTGTTCCTTATCTGAGGCCCTATCTACTCCAGGGATGCTCTTGGGCTGCAGTCTCCAATGGCTACGCTTGGATTGATTTCTACGTCCACGATGCCAAACTTATATTGCTTCCTTCAGAGTCAGAGTCAGATCAGTTGCAGCATATGATGAATGTAAGTAACGCTAACACTAATGACAATATTGACAATGTCGTTACTAATGATGCTGCTGCTGCTATCATCTTCTTCTTCTTCGAGGCTTGATCTGTCTTCAACCTTGTCAAGGTTTTCCCCTGTTAGCAAAACTGGCTTTAGTAGACTGTCCTGTCTTGCCTTTGGTTTTTGCTGAGCCAC…
24	Up Contig24	HE799338	AGGTACAGAGAGATGACCTTCAATGAATACCGTATGTTTATTAGAACAACTGGGAACAAGGGAAAGACATACGTCAACTCAATTCATTCATCCTCCTAACATTGAGTTTTGGATTCATCCTCCTGATTTAGGACTATCCAAGACTATCCAATTATAACTTAAGTCGTTCATGTTATTGTTTTCGATAGTCCTGAAATGTGTTTGATTTTCCCCAGTCATTTAGTGGTAAATCTTTTGTTAACCTAAGTCCACGCCATTTATTTTTCTGTATTCGTGTTTTGTGTGTTATCGTTATGTGTTCTGGAAAATTATGTTTCTGAGTGTGAAGTTTTTATAATTCTCCCAGATGTAAAATAAATGGAGATTTGGAATAAAGCGTTATAATATTATGAAAAAAAA…
25	Up Contig25	HE799339	AGGTACTTTTCTTATATACTTATGGAATAGGTGAACTTTTCTTATATACTTATGGGATAGGTGAAATGACAATCTTTCCACTGGCTCGGCCAGTTTCTTGGTGTTTGAAAGCCTCTATAACTTTAGAAAATGGGAAGGGACTTTTAGGATCTAGAACGGCTTTCACCTTTCCACTCTCCAAATATTCACTCAATTTCTCCAGTTTAACAGCTCCAGGGATTGCAAACATATTTTGAGCTTTGGGATGAGGTGGAAATGCTGCTATATCAATTATGGGTGCTCCTTCTTTTGCTACTACGTGAGACTTGGCCGAATCCCCGATGGTGTCAAAAACAAAATCGAATTTCTCGGTGATCTGATCGTAGGAATGCTTTGTATAGTCATGCACCACATCAGCGC…
26	Up Contig26	HE799340	AGGTACTTGAGACTAGAAAAGAAAAAAGAGAGATAATACCCGCAAATCATACATTGAAAGGGACGTTGTTATTTAATCGAATCAGAATGGACTAACAAACTGAATGCTCAAATTATATACTGGCTGAAAAAATCTTCAATGGTGGTGCTATTTGAAATCTGGATACAGCTCACAGGCTTGCTACATCTTGCGGCTCTTTTATGGGAAACTTGAATTCGGCAGCCACTTGATGAAGATATCATGGGTGAGTGCGGCCACAATGCTTGAAGGCATGAAATTAGCTTTAGCTATCACCAGAAGATCATCTTCGGTAATGACTGCCCTTGGCAGAGTCTTGTGAATCTTGGTCTCCCATATGTTTGCCATTTCATTCAATGACAAAAAGTTGTGAGGTGGCTC…
27	Up Contig27	HE799341	AGGACCATCCACNTCCCTCTGGGTTGANTGATAGGANCGGTCTGCGGTNNCGTGGTGTGCACGATTGTGTGTGTGTTACNCTCNGCGACCCGTGTGTCATACATTGTTCCGCCGTTNNATTCNGTGGTNTGTCCGCAGGNATATCTTCTCGANNGGAAGCCCTGTTGTCAGTTACACCCACATTGTGTGCCAGGACGTNGACTCCNAATAGACACGGCCGCGNCGGGGGCGGAGAATCCCCCCTTTTNGTCCCGGCCAGGGGGTTTTTTTTTTGCCGCAACCTGCCNAGAAAAAGTGATGAAAGTGGATTAAGTAAAANAATAGNAAAGGAATTCCCCGGGTGAAAATTCAACCAATCGGTCCTTTTCCAGAAACCAAGCCTTATTCAAACCCACCAGT…
28	Up Contig28	HE799342	TCGGGGTGTACAAATTTGAAGGTTTCCGGGCTTCANAGAAAATAGTCTTTCGGGGAATTTTCGNCACCCCGGGGATCACACAANTGTTTGCACACACACAGACGGGAGTTATAGAGCTAATGGCCCAGCTGTAGTTTANACCCCCAAAAGCTTGTGGGGGTCACCCCCGGANGGCTTTNGGGAAATTCCCCAAAGCTTTGAGGNCAANCGGGGCCNCAGCCCCAAAATGTGGTTGCTGGGGGAAATTTTCNGCCCCCTGTGGGTTCGTCGCGGCCGAGGTACGACATGTCCTCTGCCGATATCTACGACATGCAAACGCTGGTTCTCGCCACCAGTAGAGCAAACAATACCACCGACAAGTCGGACACGATGCAGCTAAACTTTTCCTACACTGAGAAG…
29	Up Contig29	HE799343	AGGTTTTTTTTTTTTTCGACGAACTCTTTTAAAATGGTAAATATATTTCTCAACTGCTACTCTTCGTCTTTACAATAACATTTGTTTGGCAGATCGAAATTTGGTAAATATAGTTTAGAGTAAGAGAAATTTACGAAATGCAATACAAAGAAAAGCGTGGATACCTTACATTAAAACATACCAAACATTAAGTGCTCAATCCGAACAGTGACATGCTTACGCCACACGAATATAATCATTCATTTATAGTGCCTGGTAATCGTAATCTAAATTATTGCAGCGGAACGCTCTTGAGAACCACGGTCTCCACTGTGAGCCCCGGACCGAATCCAAACAGAACCCCCATGTCCAGTCCTTCTCCCGTGGTCGCGAATCCCTTTTCCGCGGAAGATTTCCTCA…
30	Up Contig30	HE799344	AGGTTTTTTTTTTTTTGGAGTTTATTGCTATCTTTATTCACGAAGAACAACTGTTACTTTAGTGTTGCTTTACATATAAAGTCTACACTACCCTATACGGTAGCATAGAGAGGTTGGGTGGAATTAGCAACGTCAGAAGAAATGGCGGTGCCGCAAAAGACAATTTTGTAGTTGCTGCCACCGGGGCACGTAAAGGTGCTGCTAGGATCATCCTTGGCATAGCTCGTAGCGCCTGCGGGCATTCCCTCTTGAAGAACTCAGAATACTGCTGTGGGCTGGACAATTCTCCAAATACGGGCCAGTGCAACAATACCGCGTGCGTGTTGAACATGCAGCACAAGCGCTCCTGGCAACCACCATCCACCCGCAATTCATTTGGGCACTTGGAATTAATGTCGC…
31	Up Contig31	HE799345	AGGTACCTCCATCAATACCAAATCTCTTCCAGAGGGCTGGCGGCGAAGATGCAGAGACGGGACGGGTGACCAAAAGCATCACGATTGCCAAGCAATACAACCGATCTCTGTCAAGTGGACGGCGAGTCCCAGTGCCGTCACCGTCTTCTCCGGTGGCCTGTTCTTCGCCTTCTTCTCCGGTCGTCCTCGAACGCCGAGGGAGAAAGAGAATGTATGGAGGAGCGTATTCAACTCCGGTGGAGTAACACGTGGCCGCACTGGCATCTCATTGGATCGCAGCAAGTTCGACAAACGCCCATCCCAACAGNCACCACCGTTTATGACTGGCTCTACAGCCAACGAGCACCAGAGCAAGAAGCGGCCTTAGAACGATGAAAGTGGAACTGTGAATAACATGAT…
32	Up Contig32	HE799346	GTGTCGCTGGCGAGGTACTAGGATGGGGATTACCATGGTGGAATACAATTTGGGGTCGTTGATCCATGCTTTTAATCTGGGATATGCCACCAGGTAAAGAGAGCTTGAAACATGGATGAGTCTTATTGGACTTGCGCTACAAAAGAAAGAGCCCCTTGTGGCCAAGGCTACCCCTCGCCTTGCCCTTACACCTATACCTAGATATGCACAAAATTGTTCTAGGTTGGAATAGCTTATGAATATTGTCAAACCCATCTATCATTGCTGATATGCATGTTCATTTATCTTGCTAGATGTTCAAAGAATATCTCTACCTTGCTCAACCGCCTATATTAATAACATACAAAGAGTGATATCCTTCTNTATTGGACTGTTGTTATACTCCAAAGAGACAGAAAT…
33	SU1	HE799347	AGGTACTTGGATCATAAGCTTCCATCTTGAAAACTTATTTGGAAAACACAAGGCCAGAATATGTTACAGTTTCATACTGCAGTCACGTATTTGTTTATCATGTCTTCCACTTCAAATTTGAATGATTTCACCATTGATGAGGCCATGCACATTAGTATCTTGATTCCATCAGGCATGTCCTCGGAGGGTCGGAGGAATAGAAAATAGTTTGGCATAACTAGTCCATTTGTCATCCGTTGCACAGGACATACATTCACTGCATCTCCCCAGCCCAAAGTCCGCGTTCATTAAATCCCAGTCGCCTCCAATCAGTCAATGCAACTACACTTTCTTGTCCTGTGTTCGCATCTAATGCAGATGGGTTCACCGCGACGCTTGACTTTGAACACTGTTCGAATA…
34	SU2	HE799348	GATGCGGCCGCCCGGGCAGGTACGTCGCAATCCAGGCAGTGTTGTCTCTTTACGCTTCTGGTCGAACAACTGGCATCGTATTTGACAGCGGTGATGGTGTGAGTCACACAGTTCCCATCTACAGGGTTACGCTCTTCCCCATGCTATCCTTCGTCTCGACTTGGCCGGCAGAGACTTGACCGACTATCTCATGAAGATTCTGACTGAGCGTGGCTACTCCTTCACCACCACTGCAGAGCGTGAAATCGTGCGTGACATCAGAGAGAAGCTGTGCTATGTTGCTCTGGACTTCGAGCAAGAAATACAAACTGCTGCATCAAGCTCCAGTTTGGAGAAGAGCTACGAGCTTCCTGATGGGCAGGTCATCACCATCGGTNACGAAAGATTCCGTGCACCAGA…
35	SU3	HE799349	AGGTACTTTGTCAGAATTGGATCTGCTCCATTGAAGGTGATAGTTCCTCTGTGGTGGGTAGAATTCAGCACAAATGTGAAGCCAAGCCAGGCACTGAAAGTATTCTTCATATCATAGAAATAAAATCCCTGAGCTCTCCCAACTGGAGGAGAGCGCAGATTATTGTCCAGAGTAATGGGATCGTCAAACACAGCCAGATTTCCAAAATGGTTATTACCAGTCATAACTAGTGAGATTAGCGCCTTCAGGGGCTGCAACCAGAGCAGATGTTGCATTATGAGCATTTTGGCCATTGTAGATTATATCGTGGAAATACAGCACCAAATTCTTGCAGGGCTTTAGGAAGCTTCCTCTTAAAGCTATGGCAAGTCTGCAGGTTTAAGANACNCATGGCAATGA…
36	SU4	HE799350	AGGTTTTGCAGTGAGCATGGGAGAAATCAGTGAACTAAATTCAGAGACCATGTCTCACCCCATTCACCTGTTAACGCCCTATCAATTGGGTCCCTTCCATCTCTCTCACAGGGGTGGTTCTTAGCACCCTTTAACGAGACAGAGATCGTACAATTGCATGCCGCAACCGCATGCAATTCTGTACTACGCCCAAAGAGCCAGCCGTGGAGGCCTCCTTATTGCAGAAGCCACCAGGTGTACTCTCNCCACTTCCCAAGGATATCCTGATACGCCTGGAATATGGAGCGAAGAGCAGGTGGAGGCGTGGAAGCCTATTGTGAATGCTGTCCACGAAAAAGGAGGTGTTTTCTTCTGTCAAATTTGGAACGTTCGGAAGTGGCTTCCCATGTGGATTATCAA…
37	SU5	HE799351	AGGTACTTGCCATTGCTCAAAACCTCCAGCTGGTCTCCGATGTGGACGATGATAGCATTAGGAACATAATCTGCAGTAACCCAACGGCCATTGTTGTGCACTTGGAGACTTGGAACTTCATTCGAGACGAGAAGAGTGAGAACACTCATGTCTGTGTGGGGTTCCACTCCCAGAGCAAGCTCAGGTTGGGGGCATGGTGGGTAGTAATTTATTTTCATCTCCATTTCTAAATCTTCACAACCAACTGCCTCTCTCAGCGCACATTCTTGCACTCCGAGAGAGATAGAAATGGGCCGAGAGCAGCTTAGTCACCACTCCCAAAATTGCCCTACCATATTCATCGTTCACCTCTCTTTAAGTGGGAGGGTGGTTAGGCCAGGTTTTGAAGTCCCTTTTGGA…
38	SU6	HE799352	AGGCCATCTTGCAGCTCTTCAGGTAACTCGTTTTACATGTGGGGGTTTTGTTCTAGGAGTAAGTTTGAACCAAAGTGTGTGCGATGGAAAAGGATTGGGAAATTTTCTTAAAGGTGTGGCAGAGATGGTGAGGGGAAAAGATAAGCCCTCAATTGAACCAGTATGGAATAGAGAAATGGTAAAGTTTGAATGACTATACACGCCTCCAATTTTATCACCATGAATTCATACAACCACCTTTAATAGATGAGAAAATTGTTCAAACATCTCTTGTTATAAACTTGGAGACAATAAATATTATCAAACGATGTATTATGGAAGAATATACAGAATTTTTCTCTACATTCGAAATCGTAGCAGCAATGGTTTGGCTAGCAAGAACAAAAGCTTTTCACAAAT…
39	SU7	HE799353	AGGTAGAGGGCTCATCTCGCAGAGGAAGGACACTGGAGAAACTCGTCTGAGAGAAGATGAAGTTCAACATTGCAAATCCCACCACGGGATGTCAGAAGAAGTTGGAGATCGATGACGATCAAAAGCTGCGTGCCTTTTTTGACAAAAGACTTTCACAGGAAGTCAAGTGGAGATTCTCTGGGAGATGAGTTCAAGGGATATGTCTTCAAAATTATGGGAGGATGTGATAAGCAGGGGATTTCCAATGAAACAGGGGTGTTCTTACCCCTGGCCGTGTCTGTCTCCTGTTGCATAGAGGAACCTCCTGCTTTCGTGGACATGGCAGGCGTGATGGAGAGCGCAGGCGTAAATCTGTTCGAGGGTGCATTGTGAGCCCTGATCTCTCTGTCTTGAACTTGG…
40	SU8	HE799354	AGGTACACATCATCTGTGGCAAGTGCAATCTGTGCATATGCATTGCCTTTAGTGTATTCAGTAACACCATAATTGTATGTCAGTTCCAATACTGTTGTCTCTTCCTCTTTGTCATATCCCATCATTGCTAGTGTATACTTGTAGTCAGGGTTATCCTTTTTCTTCAAGAGTTTCATTCCACAAGCTTTTTCATAAAATGCGATGGACCGATCAAGATCTCCTACACGAAGCATGACTTGACACAGTGGTTCTGGAGTAGGACCCCTTTGAATAAGCTGACATATATTCCATCGAACAGATGGTGAGTTCAAGGGGGTCAATTACACCAACATTCAGTATGTTTCTAGAGTAGTCACACCAACGGTAAGGACCATAATGAGCTCGCTCTGAATAATCCTT…
41	SU9	HE799355	AGGTACCAGTTATGGCAGTAGCTGACCAGACACCAGAAACCAGGAAAATACATGCATCTAGAGAGGATATATGCTTCGTTATATACTAAGACAAATCTAGTACTAGATGAAATTATGCCCACCAAATCCCAATAAAGACACCGCTTAGAATCCANCACGAAGACGCAGAACCAGGTGGAGAGTCGACTCTTCCTGGATGTTATAATCCGCCAGGGTGCGCCCATCCTCAAGCTGCTTACCAGCAAAAATAAGCCTCTGCTGATCGGGTGGGATTCCCTCCTTATCCTGAATCTTGGCCTTCACGTTGTCGATGGTATCAGAGCTCTCCACCTCGAGGGTAATGGTTTTACCCAGATCAGTGGTCTTCACTAAAAATCTGCGATTCCACCCCGTCAGACT…
42	SU10	HE799356	AGGTACGCATATGGAGGATACATGCCCAATCGCCCTTCCTTGTGCAGACGCCTCATTCCACAGAAGGGAACCCCAGAATACTCGGAGCTGGTAAAGAATCCATGAGGCATATCTTCTTAAAACTGTTTCTGATTCAAAAACAACCACCACTGTTATGAGTTCGTTTGAGGTTTTGTCAAATCATGCGAGGAATGAAGTGTACTTGGGACAGAGGAAGGGGTCCACACCAGAGTGGACGGATGATGTGGGTGTTGATGAAGCCTTCACCAAGTTTTCAGCTGCACTTGAACAAGTGGAGAAGAACGTAATGGCGAGGAACACTAAACCTGAAATGAAGAACAGGGTTGGGCCTGCAAAGGTTCCTTATACGCTGCTGTACCCGAGTACTTCTGATCTCTC…
43	SU11	HE799357	CGTAGGTACAACAGTCAAGCTTCCATCTGGTAATGATTTCAGTTTGGAATTGGATCTTGCTCATGCTATAGTTCCTGCACAGTGTATAAACAAAAATCATGACAACAAAGATTGAACTAAAGATGAAAAAAGCTGAGGGAATAAGATGGTCATCTCTTGAAGGGGAAGATGAAGTGAAAGCTAAGCCAATTCCTAAACAAGAGAAATCTCAAAGTGACATTTCCACAGTGTCACAAATACCCATCATCAAGACATGTTGGCAAGGACTGGGATAAACTTGCAGCACAGATAGCAAAGGATGAAAAGGAGGAAAAACTTGAAGGAGAAGCAGCTTTGAATCAATTATTTCAACAAATTTATGGTGATGGAAGTGAAGAGGTTCTGTAGAGCCATGAACAA…
44	SU12	HE799358	AGGTACAGTTGGGAAGAATGAGACTCACTTTCTGCAAGTCTAAGTGGTGCCAACAGCAACCTTCCTTCTCCATTTTCCGACCTCAGTACACTTATCTCTGCATTTCAAGCTCAAGGGCTCTCTACCAAGGACATGATTGCCCTTTCAGGGGCTCATACAATTGGTCAAGCACGGTGCACCACCTTCAGAACACGCATCTACAATGAAACCACCATCAATACTGCGTTTGCCACATCTCTGCAGGCCAACTGCCCAAGCAGGCACGTGGTGATGACAACCTTTCCCCATTATGACGTTGTCACCCAAAATTTATTTGACAAGCAATTACTACAAAAATCTGAGAAGCCAGAAAGGTCTTCTCCACTCTGATCAAGCACTATTCAATGGAGGCTCTGCTGA…
45	SU13	HE799359	GTGTCGCGGCCGAGGTACTGATGAATACAGGGACGAAAAATGTTTCACTTTTCTCAACAATCTGCTGGACAAATTCGGCGGTGCGTGCCCTGTATGTATTCCATCGATCTGCTGGAACGCCTTTCGCTGGTTGATAACATTGAGCATCTCGGAATCGGTCGCCATTTCAAACAAGAAATCAAAGGAGCTCTTGATTATGTCTACAGACATTGGAGTGAAAGGGGCATCGGTCTGGGGCAGAGACAGCCTCGTTCCAGATCTCAACACAACAGCCTCGGCCGCGACC
46	SU14	HE799360	AGGTTCCACACACACGGGGGAAATCAAACAATTGATCTCTTCCTTGGGAGGATTCAGAAAGTTTTATGGGGCTTGCTTTCCCCTGCTCAATGTCTGCTGCAAACAAGCCGAAGAAGAGAATTTCAATGTTCCAGAGGAGGATCATGATGACGATGCAGTTCCAGTTTCCCCGTCTGATCTAGTGTCAATTGTGGATATCCACTTCAACAACAAATCAATATATTCCAAAGTCGTCTCTGCAGATGGCATGAGCCATTTTTATCGCACGTCGTGCTCCTTCTTCCAAGACGTCCCCATTCCACATCGATCTTCTCTGTAATGGCGATGGCATCAATATGCCTTCAATTTTAATTGATGATATTGAAAAGGAGAAAGGCGTCGATTCAAGCAAAATATTCC…
47	SU15	HE799361	CGCCCTGGTCGCGGCGAGTACACTCTCTAGCCCGTATCAACGATGCCCGTGNATGCGAATACTGACATAATCATCTGCTCGTCGTGCAGGNATGCCACAGAGCAAATCTCTTCTCTCCAGCTTTCAAACGGGNATCATACATGGTTAACCAATCTGTCTTCCCCTCCAAAAACAGTTCCTCACGATACCCACCTGGGGCTATGCAGTTAGCAGTAATTTTGGTGCCCCTATAAACTCCTTGGCCAAAATTCTGGTCATGGTCTCCACGGCAGCATTAGTGGCGGCATAGCTCCGTATACCCGGTTTGACTAGTCCCCACAAGTGAGCTGCTAGATTTTATAAATGCGACCGCGCCCGCCCACGCAGGAGCCTGTTGGCAGCTTCCTTGGAGCACAGAAA…
48	SU16	HE799362	GANTCGCCCTTGGTCGCGGCGAGGTACTAAGACTATCTATNTCAGTAGGCNTTGGACATGTATCTAACAATACTTANTATTGGGCNGNATATCGTGAAGATNATTTGNCAAAGTGCTATCCCTCAATTCTTTTGATTTGTTTCTTTAACTGGGATAACATTGACCAAACTTNTCGGCTGAAAGGCCCGAGGACACAGCCTCAGGCNTAGCGTGTATATNAGGGATAATCCAGGATCGACAGAGGAAGATGCCATCAAGTACATAATGCGGAGTTTGTATNATCGAGCCTTGAAAGAGGCATGCTTTGAATATTCCAAGCCAGCCGATAATGTCCCGATGAGTTTGCAGTCCTTTATTTCCACCCTCAGAACTGTGTTGTCCAATATTTACAAGTTATAN…
49	SU17	HE799363	AGTACAGCCGCATATAATCGCCAAAAATATACTTGGGATAAGCAGACATCCATCACTTAGCAAAATTATGTGGTGCAGCAACCGTTTTATAGAGGGTTATAATACGACGCCACTGACAAGCGATTGCCATTCTTTGTGGGCAGAATTCGATGGCACGCGCTCTTATATTTCCCGTTGCTCACTGCTTCCAACTGATCGCCAGTGTTCACAACAATTGAACTATCGCACGGGTTGTACCTCGGCCGCGAAC
50	SU18	HE799364	GTGTCGCGGCGAGGTTGGAGGAATAAACAGGAATGGAAATGGGGGCGAAGAGGAGAAAATCAAAGTATTCAAGCTGTGGGTGAGTCCATACGTTAATCGTGTGTTGATTGCATTGGAAGAGTTGGGCATTCCATACGATTCTCAAGAGGAGGATATATTTAACAAAAGCTCCGAGCTGCTGGAAGCCAATCCCATTCACAAGACGGTGCCCGCCATCATTCACAGAGGGAAGCCATTATCAGAGCCTCTCATAATTCTCGACTATATAACACGAAACCTTCTCTTCTTCATCATCATCTCTTCTGCCCCATCATCCCTACGACAAAGCCATTGCCAGGTTCTGGGCCGATTTCGTTGACAACAAGTNTTGGAAGGCTGGATATGATGTGATACATAAGA…
51	SU19	HE799365	GTCGCGGCCGAGGCTCATCACGGCCAGTTACCCAATGTGAAGCACTCTGCTCCGGCGTCGATGGAAAAGTTTTTCACAGGCACCACCAATATACTCTTTGCATTCGGTGGACATGCAATCACCCATAGGAGATCATGCATGCCATGTGGCGGGCCAAAGAGCNTACCAAATATGTTATATCCTGGTTTACAGTGGGGGTAATTGTGATGACATTCAGCATGGCNCGCAACTGCATTAGTTTCTTCTAACTGGGGGACCCTTTTGGAGGATAGAAGCTTTCCTTGGAAGCAATTCCAAAATGCCCTCTGTTCAATGTAACTCCCCCAAACAATCTTGTCTTTCAGAAAGGCCGTTAACGCCAATTGTGGTTTTTCATTGAACTTGTCTCATTCANGGCCA…
52	SU20	HE799366	AGGTACCTAAGCAAGTTCATTCATTTATTCTCTCAACTAGAAATCACACCAAACAAAGAAAGAAAGACTCCCATCGGAATACATTGCTAGTAAATGAGTAAGCAAGTTCAAGGGCAAGGTTTGTAGCAGTAACATTTCCGGCTTGCCACATGGAAATCACAACTTCCTGTTGGAAAATTCTCAGTGCGACACACATTTTTGCAGTTGGTGTCGCTCACACAATACCCTTTGTATTTATGGCTCTGGGACTTACACATGCGTCCCACCTCGGCCGCGACC
53	SU21	HE799367	GTGTCGCGGCCGAGTACCTAACCACCACCCTGCGTGGAAATACATGGGAAAAAGCTCAAATATTTACAGAGATCTCCAGAAAGTTTTCATCTCTAAAGATAAAATCAATTTCAATTTTCCGCACTGTTAAAGTTTTCTTCTTTAACCTTTCTGTGAGCAGAAGGGATAAAACCCAGGGTTTAANATTTTTGTGTGGGAAACCGCGGAGGGGAAATTCGGGGCAAAAACGGGTTTACCCCTTGTTGGTCGTAATAACAATAAGCCCCGAGAAATTGAGGGGCTGGCAGCGCTCGCCCATCAGTATACTTTTCTGCCACAGGAAATCCCCGTCTTCCATAGCCGCACGGTCATATGCCTCCAACTCGTCTTCCTCGCTGCGCCCCCATTTTTGGCTGAACA…
54	SU22	HE799368	AGGTCAGAATGACGTTACTTTGCGGTACATTGGATTACATATACGAAAATCAAACTTTNGGAACACGCTTGGTAGGCTACTAGGCTTTGCCAGTCCCATGTCTTTGTGGCCGGATCCCATCGGGGGAAACCGAGGCCATACCCTGTGTTGTATTCTCTGTCGTTTTGTCTACAAACACCTCCCCTGGGTATCCCGGATACGCCCCCTTTCCCAATTATTTTCCTGGACATGCTGACAACCGGGCCTCTTAATGGCGCCNCTGCATCGCCTTGGAAATATCCCGTATTGAATGGGTTTGTTNACTGCTCCCGCAATAACAGTGGCAATGTTATGATCATCCCGTCATTGCCCAANGTCACCTGGGGTGCGACTCAGAGAAGGGGTTCTGAGGAACCATAC…
55	SU23	HE799369	ANGTACCATTTGGAGGAGGGCGGCGGATGTGTCCAGGTTGGGAATTCGGAAAGGTGGAGCTCTTACTCTTTGTCCATCACTTTGTTAACGTTCATGGCGTATATACCCCAACTCTGATCCGAACGAACAAAACTTACTGGGAAGTCCGTTTATCCTCATCTCCCGTGCCAAATGGATTTCTAGAGTAAAAACGCATATATCTACAGANTCCTAATTACAGAAACATCTCACCATACGCTTGTTCGATCTCACCGGTACTCTCACTCATCCAATACTTAATGAAATTCCTGAATTCAGCGTGTGGAAGGTNTAGATTGGTTAACCCTTCGGGCACTGCTGGAACACTAAAAGTGAGCTGGAGATTTCCCAGCACCAACCGTTGAGGATCGTCGGCCTCCG…
56	SU24	HE799370	AGGTTTTTTTTTGCAGGGGGAATTGTCACATTGATTACTATCATGAAAATAAAAATTACATGCGAACAACAAAGAGAATACGTAGGAGGATCTTAAAGCGCACACAGTATAGGCTGTCCTAGTTTATTTAGCGCTTACAAGGATTATTCAGAGCGAGCTCATTATGGTCCTTACCGTTGGTGTGACTACTCTAGAAGACATACTGAATGTTCGGTGTAATTGACCCCCTTGAACTCACCATCTGTTCGATGGAATATATGTCTTTCTCCAGAAGTAAGCAGGTCTTCCTGAATATACGAGAATCGGACGTTGCATTTACCCTGGGAAGCCACCGATATCAACCTGTGCCTCTTCATAGGGGCCGACATGCACACTGTATGTGGATGATACGGTGGTTTC…
57	SU25	HE799371	AGGTACCGCATTGCTTGGGCTTCCCGCTCATAAATTCCTGAATGTTGCCGTAAACCTCGTCGCCTTTCTTGAACTTTGTCACGCCCTCGCCCACTTCCACCACATCCGTCATATCGCACACGGACGGTTGGAAATTCGGAATCGTTATGCTGGAACACTCCTTCACGTCGTTTGCAATCAACGGGATTGAGAGCAGCAGCGCGAACTTTAACGAGGACGAAACCAGGTCCGGCCTTGGGTACCTCGGCCGCGACC
58	SU26	HE799372	GGAAAGGGGTACAGGGAAGTCTTATGAGGAGCGGAGGATATACGAGAACCCAAGGGGGAAAACCCCGGGCACACTGAGAAGCTGTTTCAGAGTTTGCAAGTGCAGATATTTGATATTCAAATTTTCCGGCAGGCTGTTCATTTCGAATCCAGATCTGCCGCTCAGATTCGCCATTGAAGCGAATCTGAACAAGTATGACAGATCCACTTTCTANACACATGACCAGGTCGTGGGTTACAGCGGATTACCCATTTNATATGGATTCTACTGAGACGAATTCNATAAGATAAGAACAACACAGACGTACCTCGGCCGCGACC
59	SU27	HE799373	AGGTACCATTTGGAGGAGGGCGGCGGATGTGTCCAGGTTGGGAATTCGGAAAGATGGAGCTCTTACTCTTTGTCCATCACTTTGTTAAACGTTCAGTGGCTTTACCCAATTGATCCGATAGCGAAGAGAAACTATAACATGGGAAGTCCTTTTCCTCATCGTCCCTGNCCAACTGGATCTTCTAGAGTAGAAAACCGTATTCTCAAGAGTCCTAATACAGACGACTAGCATCGCTTGTTTGTTCACGTTCTGCACTACACAATAATGAACTCTGATCCAAGCCGGTGGCTTGGAAAGGGTTTCACTTTGGTACCCTTCTGANAGACTTTCNCTATCAAGTGGGCCGGANGTGTCACTATCCTTGATAACCCCTTCCGGGGCCCCCTGGCNTNAAACCCC…
60	SU28	HE799374	AGTGTACTTGCACTCTACATGAGAAAGTGTGTTGGATTCGTTCTACCTATCCCTCACGCACGTTCGCGGGGGATATTTATTTGAATTCAGTCAAAATTGAACTAAATTATTGCTGCAGCAGAATGGTGGGCCTCCTGCTATTGTTTCTTGGAGGTCGCCTGGTTCAAATCTACCGATCTCCCTGCAAACCTGCGTGAGAGATAGGCTCCGCTGTTGGGATTTGACGTTGAAGTTCAATTTAAACAAGAGAGAGTGAGATAGAGAAAGGGCTCAAGATTAATTAGTGTGAAAATGGCGAGGAGTTTCAAATGGGGCGGCTGTGCCGGCGAGCATGAAGACCTGGTATTTGCAAGTGCGAATGCGATGCTCATCATCGCCCCACGCGTCTTTAAATGCCCT…
61	SU29	HE799375	GTCGCGGCCGAGGTGATGGTAGTGCAAACATAATTGCAGGCCCAATTCCTGCACCAGATCTTTCAGTGGCATGTGATAGAAAGGCGTGGTTACTACTTTCNTGCGTACTTATGGAAAAGGCATACGGATCATCTGGGAATGGGTCTGATTCAGGGAGGTATGACAACGGAATATGACGAGGAAACGCGTACATTTCAAGTGGGAAGAAGGAGACGTGCTGCTCATCGATAACTTGTCTGTAATGCATGCGAGAAGACCTTCCAAACCTCCTCGTCGGTGTTNNAGTGGCACTGTGCAAGTAAACCTCAAATAACAAATTCTATTGACTAGTTAAACCGCGGCTAAAGAACAGTCCGACTCGGGGTTGAAAAACATATTTTGATTCATTAAATGTACAGA…
62	SU30	HE799376	AGGTGCATCGAGAAAGGCTCTGGCGTGGATGAAGTCTCACAAGGTGGAGGTGCACCTCAACGAACGCATTGATCTGGAAAGCCTTACAGAGACCACAACAAGCTTTACCACAAAGCAGCGGGAATAGCATCCATGCTGATTGCCCATTTCGTGTGCATTGGGAAGAAGTTGGGATCCTCGTGGATGAAAGGATTCTTCCAATTTGGGGGCTCTGTGGATGAGCGAGGNCAGGTAAAGGGTGGATAGGCAATCTGAGGGGTGGAAGGCACAACTAATGTGTTTGCCAGCTGGAGATATCATTAATGTCAAAGGTATGTTTCTAATATATTTAGCCTCCATATATATTCAGTGACCTAGCTGTCNGATTAANCATAATCACAGTGTTGGATTTCATTAACT…
63	SU31	HE799377	GAATTNAAGATCATATATGGGCGAATTAGGGCTCTAGATGCATGCTCGAGCTGGCGCATGTATGATATCTGCAGAATCGCCTTGGTCGCGGCGAGTACGGAAGTAAGGATAAGGAGTTCGAGGGGGTATTATTAGTAAAAATATGTGAGCAAAATATATGAGAGTTAGTGAGTAATGATGAAGTGTGGGCTATGTGATGATCAGAAGTGATATGCAAAAGATTGTCTNGTATCTGATGACCTCCGATAACTATGGTGGTTTGGGGATCCTCCCCTCCATCAACGAATCCAGACACACATTCCATCGGTTCACAAACACATGGAATAGATCCCATATTCTCCAGATGTGTNGTGTTGTGCAGCGACAAGTCCGATGGTGGGCACACCACCTCGGCCGGACC
64	SU32	HE799378	AGGTACTTATCTGTAATAATTACTAAGTTGACTGTGCTGGTTATACTTTGGTGTTAGTAGCCCAACTTTATTAGTTTGTATTCTCACTACGAAAACAGAACCAGGTTACCATCATCCTCTATGACCAGAGAAGCTAAACTTCTCACACCCACTTCCACACCCTTGGTTAATAGCCCACACTGGAGCACCATTACCATTATAGATCACCAAGTTAGCCTCCGTCTGTAGACGCAGAAAAACAGTTGGTTCCACCGGCCTGCAAGTGTTGTGATCCAAAGCACACGATTGGTTTGGGTATCAGTCAATACAAGATTACAATCCTTTTGCATTGCCAGCTGTATTCTCTTGTTTGCAGATNTCAAATACTCGCCCGCTTTGANAACGTCCCAAATGCCATTA…
65	SU33	HE799379	GATGTATAGATCATATAGGCGANCTAGGCTGAAGTAGATGGTCGAGCGCAGTGAGTNGTGNGATAANCGNGCTGGCNTAGTTAGTTATGNTGATGTATAGTAGGTGTAGTGGTAAGAAGATGTGAATGGTGANGGAGGTTTGTGTCAGTAGGGAATCGNGGAGATATTTTTTCCTAAGGAGTAGATGAGATATTCNTTGTGTATATAATATTATATATGCATGATTGAGATGTGTAGTTTTTGCACACTCTGAGGCTACGTCCCGTTTTGCNCAATCTGGGTAATCCAANTTGTAAAGCACCAAGAACACATCAAATGGACCAGGAGTGTGTAGAACAAGGCGATAGTCCTCGCCACCTNTTTGGACAAGATANAAGCGACCCAGATAGAGAGTAACTT…
66	SU34	HE799380	AGGTACTTAAGCTTTTGCTTAAATTACCAGATAAGTTACAAGATCTTGAATCTTAATAGTTCATTAATATTATCTCCAAGCCTTCTTCAACTTCCCACAGAATTCCCAGGAAATTGGAAGGAAAGGCGGTTTAGCATTCCTTGAAATTAGAATTCCTTGTTTATTGCCAAGGTTCCCGTTTAAGTTAATTGGAAGGGAAGGAAGGAAGAACTCTTGTGTTTAAAGGAAGTTTAAGTTGAATCTGTTTNGGGGTTGGGCCGGGGGAAATTTAGAACCTTTGGAAGGAAATTTTAAGGCCGTTTGTTTGGAAGGGGTTTGGGTTTGAAAACAAATGGGCCTTNCCGGGCCCTTTGTGGGGAAGGGAAGGAAAAGGGAAAGTTTGGGGGTTAAGTTGGAAAG…
67	SU35	HE799381	GGTCGCGGCGAGGTACGAAAGTACGTCATTCTGAATAGATCTGTTATGCAGTCGTATATGGAGGAGGAGGAGATTGTAAGTATGATGTTTGGTGGTGGATAATGGAATTAGTGTGAGAGGGAAGATGGTTGAGGGGATTTTTTGGGAGGGGCCAGTGGGAAGATTTGGTATTTGTATTGGGTGGGTGGATACTGGGTGGGGTTCCTCGGTTGGCGGTTGGAAGGAAGGGAAGGGAAGGGGGAATTGAATTTTTGGGGGTTTGGAAGGGAATTATTAACTTGGGTTGAAAGGGGATTGAATTGTTGGAAGGGGGAATTGATTGAATTTGGGGTTGGAAGGGTTAAAATGGTTGTTAGGAATTGAATTTGNAAGGAAAAAAATTCTGAAAGGGGCTTGGGA…
68	SU36	HE799382	AGGTACTCGTTGACAGCAATATATGAGAGATCTCAGTAGAGATGGAAGGGAAGGCGAGGTTTGATAATGGTCTCCAACGGAACTGCTTTGGGCATTGTCAGTCCCAAACCCTCCGGTCATGGTCAATTATCATACCTTCTGGGAACAGACCAACTCGAAGCTCTGGCAGGCANNCCTTCCCCAGCGGTTATACCGTTNACAACACTCAATTGGCCAGAACTTCCATTGGCCCCGGGAACACATTTCTTACTTCGCGCCTTNAAACCCAAAACCGGGGAGATTCCAGAATTTCCATAAACTTCCCTCCGGACACCCCTTTTTTGAACCGGTTCCAAACCCTTCCTTTTTCCCGGCTTCCTTTCCAAATATAACCCCNGGTTTCGAAGGGAATTCCGGAAA…
69	SU37	HE799383	AGTACTAGCTATGTGAGAGACCAACTTGCCTGGATTCTAACTTCTGTTCGATATTTTGGCATCCTGTGTAAGCACGAGTGGTACGCGGAAGGCGATGCCCCATTGTTGAAATTGTTTGTTTATTANATTGACCAATTGGTTTCTTGGGAGGGAAAGGAAAGAGCCCCCAACCGGAAGGGAAGTTTGGAATTCCGGTTTGGCTTGCCCGGCGGGAACTTCCGGCCCCAAACGGCTTGAATTCGGNCTCCCAAGGCCTTGGGTTCCCTTCCCACTTCTTTTTTCCCGTTGCCCAAGTTATTTTCCGGCAAAACCGGCATTGCCCGGGCACAAATTCCTCCTTCCTTAACCGGTTCCCTTGGAAAGGGGAAAATGGAAAATGGCCAAGCATCTTGACGTGTG…
70	SU38	HE799384	GGTCGCGGCGAGGTACGTGCACATTGACTAAAACTTTTGTACTCGTTTGACNGCAATATATGAAAGATCTCATAAAATGGAAGGNAAGGAGGTTTGATATTGGTCTCCAGGATGTTTGGGGCTTTGTCTCCCACCTCGCTGTTATACTCTGGAACAGACCACTTTGAAGCTCTTGCAGCAGCCTTCCCCAGCGGTATACGTTAGACAACACTCATTGCCAGACTCATGCCCGGACANNTTCTTCTCCCTGAACCAAACGGGAATCGAGTTCAGAATCCCGCCCTTTTACGTTCAACCCTTCTTTCCGTCTTCAAAACCGTCAGGATCGAACATGGTTCGGCCGTTCCAACAACTGNCGGGGTCTCTTGTGAATTGCCCAAGCATTCAGAAATCAAGTCG…
71	SU39	HE799385	GTGTCGCGGCGAGTACTCGTTGAAGAATATATGAAGATCTATAAGATGGAAGGAGGGAGTTTGATAATGGTCTCCAACGGAACTGCTTTGGGCATTGTGAGTCCCAAACCTTCCGTCATGTCATTATCATACCTTCTGGGAACAAGACCACTCGAAANCTCTTGCAGGCAACTCCCCAGCCGTATAACTTACAACACTCAATGGCCAGAACTCCATNNGCCCCGGGAACCAACAATTCTTTCTTCCTTAAACCAAAACGGGAAGTTCCAATTCCAAAACTTCCCCGGCCCTTTTGNACCGTTCCAACCTTCCTTTTTCCGGCCTTCCTTTCAAAAAACCCGTTCCAAGGGAATCCGGAAAACCAACCGAGGGTTCCGTGNGCCGGTTTNCCCCCAAATC…
72	SU40	HE799386	GTGTCGCGGCCGATGTACCATGTCTCCGCAGAACGCTGACTGATTGTGAATGCTTGGCAATTCACAGAACCCGGATGTGGGAACGGGCCCGACCGTGTTTCGATCCTTGAACGGGTTTTTTGAAAGAAGCCGGGAAAAAAAGAGGGTTTGACGGTAAAAGGGGAACCGAAGAATTTTTGAATTTGGAATTCCCGGTTTGGGTTCCAAGGGAAGAAAAAATTGTTGTTCCGGGGCCATTGAATTCTTGGGCATTTGAGTTGTTTGTTTACCGTTATTACCCTGGGGGANGGCTTGTTGCAACTTTCAAGTTGGTCTGTTCCCAAAGGGTTGTGATAATCGAACAATGAGGGAAAGGGTTTTGGGGGAACTTAAACCAAATTGGCCCCCAAAAAGGCCAAG…
73	SU41	HE799387	AGGTACAACCATTAGAGTTAAGCTTCTCAATCTCAATATTTTTCTTCCATTGGTGCTGGAGCTTATTGCTTCTTGTGGACTGACCCCTCCTCCTGGATTTAAATGCCCCGTCCTAAATAGGTTTTTCGTNTGGATTCGGTCATAGTAATGTTATTTGCGTATTATTGTTGTGTTTCTGTTATTTGATGTCAACAATAAGCGCTGTCTGCTACTTAGGCAGCTATATATGCATCTTTACCTGGAGCCGTGCCTGATTTTACGCAAGTAGGAAGGACCATGCCGACGGAGATGTGTCAAGGAGTTCAGTAGCTGTGGAGTATTTGTTTACCGTGGGGAAGAAAAACGAATGTTCAGCGTGAATGATGTGTTGTTTGGATATAAGTACCTCGTGCCGCGACC
74	SU42	HE799388	AGGTACTCGTTGACAGCAATATATGAGAGATCTCAGTAGAGATGGAAGGGAAGGCGAGGTTTGATAATGGTCTCCAACGGGAACTGCTTTGGGCATTGTCAGTCCCAAACCCTCCGTCATGTCCATTATCATACCTTCTGGAACCAGAGCACTCGAAGCTCTGCAGGCAGCCTCCCCAGCGTTATACGTTAACAACACTCAATGCCAGACTCAGTGCCCGGACACATTCTTCTTCGCGCTTAACCAAACGGAGATCCGAATTCAAAGCTCCCGGCCGTTTGTAACGTTCGAACTTCTTTTCCCGGTTCTTCCAAAAACCCGGTTCCAAGGAATCGAAACACGGGTCCGGGCCGGTTTCCCAAAAACTTGGGCCGGGGTCCTCCTTGGTTNCAATTTGGC…
75	SU43	HE799389	GAGGTACCTAGGCTATGTGAGAGACCAACCTTGCCCTGGATTTCTAAGCTTCTGTTTCGATAATTTGGCCAGTCCCTGTGTAAAGCACGAGGTGGTGAACGCGGAAAGGGATCCCATGTGAACATGTTGTTATAATGACTTGTTCTGGAGGAAGAAGAGCCCCAACGGAGGAGTTGATCGTTTGCTTGCCGGCGGAACTCGCCCCAAGGCTTGATCGCTCCAGCCTTGGTTCCTTCCACTTCTTTTTCCCGTGCCAGTATTTCCGCAAAACGCAATGCCGGCACAATCTCTCTTGACGTCACCTGGAAAGGGAACATGGAAATGGCAAGCATCTTTGACCGTGTGGGGAGGGCCAGAGCTTACAAAACTAATCTAGAAATCGATGGTTGCCTCTTTACC…
76	SU44	HE799390	AGGTACAATAACTCCACACGCTGATCGAGATTCATTATTTGTATGAAACGTGAACAACAACGAGTAGTTGTCTTGGTTATTAGGGATCTGGAGGAAATTAGGTTTTTTATTTAGAAAATCCCAATTGGGCCAAGAGGGAGGANTGGAAGGAAAAAGGGAATTTCCCCAAGGTTAAATTTTTTTCCCGGTTTCCGGGGAATTCCCAAAATTTTGGGGGGGGTTAAAAGCCCAACTTGGAAACCGGTTTTTAAACCAAAAAAGGTTGGATTGGGGAACCAAAAAAGGAAGGTTTAACGGAAGGCCTTCCCCAAGTTCTTTTTTCCCCGGACATTTCCNCCAAAACCCTTGGGGAACCAACAATTCACCCGGTCTCCCGGGCGCCCCGTTCCGCATTCCCCA…
77	SU45	HE799391	GGTCGCGGCTGAGGTAATGGGGACGGTGTGCTTCTGGAGGCTTATGATACTAACGTAATTCACATTCGGCACAAGTAGAGGATAATTTACAACTCATTTTTCACACAAGAGCAAATGGTGAATAAAAATATAAATCTTTTTGCCTTTGGGGAAGTAAATGATGCATGGAATTTGGTGCCTTCTACAGGTAATGAGTATGCTGCACCGGGTGCAGCCAATGAATGCTTCTGTTCTCCAGCAGGACAAATGATCAATCAAACTCTGGCCTATTTTCAAGACTTGTAGATTGTTGTTTGGGATCTGTTCCTACACATCCAGCATCAGCTGCCGAGTATTCTTCCCATAAAAGGGGGCCTTTTATTGTTAAGCAAGCGAAGTTTTAGGCTCAATACATGTGAG…
78	SU46	HE799392	CGCCNTNGTCGCGGCGAGTACCGTGACAGCATATATAGAGAGNATCTCAGTAAGATGNAAGGGAGGGAGGTTGATATTGTCTCCACGGACTGTTTNGGCATGTAAGTCCAACTTCGGTCTTNTCATTATCATACTTCTGAAAAACAATCAAATCTGAAACTTCCCCAGGTATACTTAATCATGCATCTTGCCGGGACACATTACTTCTCCCTGAAACCAAAGGGGATTCGATTCAAAACTNCCGGCCCTTTAACGGTTNTAACCTCTTTTCCCGGTCTTCAGAAAACCGTTCCAGGATCGAGACACGGTCCGGCCGGTTCCCCACAAGTGCCGGGGTTCTCTGTTAAGTTNGCCCAAGCATTTCACATCCAGTTCGGCGTTCCTTGCGGGAGAACTTGT…
79	SU47	HE799393	AGGTACAATACTATACTTCAACATCACATGTTGCACAATGACCATCTTCAGTTTCTCGCAGTATTCGATTTTAGTTTATATGCAGAGATAATTAAGAAGTTGAAACTCTGTGAGGTCCCTGTATATGCTATTAACAACAAACAACTTATAGCTTATAAGAAGAGTTAAAGATCTGTAACCCAAGAGCGAGAGCTAATGAGGACCATGTCCAGCATGAGGACCATGTCCTCCATGAGGACCCCCTGGAGGAGGTGGCCCTGCAGGTTTGGGATCAGGCCCTGGTGGAGGAGGATCATGTGGAGGCCCTGGGTGTGGAGGTCCTCCTGGACCTGGCGGGGGAGGATCATGTGGAGGCCCTGGATGTGGAGGTCCTCCTGGACCTGGCGGGGGAGGATCATG…
80	SU48	HE799394	GGTCAGCGAGCCGAGGTACAAAGCGAATGAAAAAGAAACCGATGACCTTCCTTTTCTTGGACATCTGCACGGAGCCAAAAGGCCGTCCAAGGGNAGCGAAACGGCTAAATTTTCTGTTCACCCCTTAAAACTGACGGGATTGCTCCCCTTAGATTATGGTCCACACCGTTGCGGCAAAGGGTTAGCAGCCAATTATCCACTATAACCGATCGTTGTTTCCCGACAGAAACTTAATCNGTTTTCCCGAGACTAGTGCCGCCGGGATTTTACCTTTCCCGTATAAATNGGAGAATACAACAACTTGCGCGNTNTGTGGGTNAAAAATGGGGTTCCAACTTGAGGGGTGAACGAGATACTCTTTTCTTGNGGGAACTGTTGAAAAACCCTTACATATTTGNA…
81	SU49	HE799395	GGTCGCGGCCTGAGGTACGGAGCTTCCAAGGTGGTCTCCACCACGAGCACGGCTAAAATGGGGTTTGTGAAAGGCCTCTGTGCGCTCGATTGTGGTGCACTGACTAGTACGAAGCACTCCTACGAAATCAGAATCANCGCGAACGTAAANTTCGAATTTATGATATCTTGTCGACACCATCGGNGGGAGCAATTCTCTGGCTGCGCCACCAATATGANTCCNCTCACAAAATCTGCTTAAAGTTTTTAAAAGTCAAAACAAAGACGGATAACAACGGGGGAAAGCCCAAAACTCCCCCCCAAATTACAGGAATTACTATTTCGAGAAGTTCAAATTCACAAATGGCCCCAANTGGGCCNACAAATTTTCTTTTTTGCCACCCAGAACGACCTCCTCTTC…
82	SU50	HE799396	AGGTTGAGTGGCCAAAGCCCTGGCCAATTTGCAGTTCAACTGGTACATGGCCGCTCTGGTTATCTTCACCACAATTCTCTATGTTAAAATGGTACGACGTTACGTGCGGCGAAAAATTAATTTCGTATACAGCTGTGGATGGCGATGATATAGAGATGGGGAACGGTGCCGTTAAAAACATCAGGCCCTGCGCAGTCATTGGATGGGTCGCAGAGCTCCATGGACACAGATTCCATGCAGCCTCTTAATCTGAAAAGATAAATTTATCCTCTTTTTTTCCAAACTGGGTTTTTTCTCCGGGCTGTCGTAAAATATAATTTGAATGTCTGTATGTATACAGTGATGTCTAATTTCCGCCCAATTTGGCGGCGTTCTGTTTTCTTTCCGTTGGAA
83	SU51	HE799397	AGGTACAGAGAGATGACCTTCAATGAATACCGTATGTTTATTAGAACAACTGGGAACAAGGGAAAGACATACGTCAACTCAATTCATTCATCCTCCTAACATTGAGTTTTGGATTCATCCTCCTGATTTAGGACTATCCAAGGACTATCCAATTATAACTTAAGTCGTTCATGTTATTGTTTTCGATAGTCCTGAAAATGTGTTTGATTTTCCCCAGTCATTTAGTGGTAAATCGTTATTGTTCAACGCGTAAGTCCACGCCACTTTGATTGTATTCATATGTTTAAAATTTTTCCGTGTTTATATTGGTGTTGGTATTAAATTCGGTATATGGTAGATTTCGTAGGCTAAGAAACTTTTAATTGGTTTTCTTCTTGAGTGTGAAGTTTTTAGTAACTT…
84	SU52	HE799398	AGGTCACAGAGACCCGGCAGTGTGGGAACTGGCCGACCGTGTTCGATCCTGAACGGTTTTTGAAGAGCAGAAAAGAGGTTGACGTAAGGGGACCGAGATTTTGAATTGATTCCGTTTGGGTTNTCCAAGGGGAAGAAAGAAATGTTGTTCCGGGGCCAATTGAGTTCTTGGCCATTTGGAAGGGTTGGTTTGGTTTAACCGGTTTAATTTACCGCCTTGGGGCGGAAGCGGGCCTTAACCTTGGCCAAAGGAAGGCCTTCCGAAGGTTGGGTTCCTTGGTTTCCCCAAGAAACGGTCTGGTTGAATTAACATTCCGAACCAATTGAACCGGGCAACNGGGGTTTTTTGGGGAACCTTAAACCAAAATTGGCCCCCCCGAAAAAAGGCCCAACGTTTATC…
85	SU53	HE799399	ATGGTACTTGCACTCTACATGAGAAAGTGTGTTGGATTCGTCTACCTATCCCTCACGCACGTCGGGGGGATATTATGATTCATCATTGATATATTGTTGATGGTGGGCCCTTCCCTTGCTTAATTTTGGTTATTTGGGAAGGCGGTTCCGGCTTGGGGTTTTCCAATATTCCTTAACCCGGAATTCCTTACCCTTAGCAAAANCCTTGCGGCCAGGAAGGAATGAATTAACGGGCTTCCCNGCCCTTTGGTTCTGGGAATTTTGAACGGTTTGAAAGTTTCCAAAATTTTTTAAAAACCCAAAAGGAAGGAAAGAAGGTTGAAGGACATTAGAAGAAAAGGGGCCCTTCCAAAGGAATTCTAACATTCTCAGTTGTTGAACACAACATTGCGCCGGAAG…
86	SU54	HE799400	GATCGCCCTTGGTCGCTGGCGATGGNTCCACCANANGGCTACTCCAGTNTTGGTTNTCCNAGAAATTTGGCCAAGCATCCAAAAATTAATCCAACTTGGGGCNGTTGCGGAACCACCNGTTGGAACGGTGTTAATTAATGCGGGTNAAAAAGNTTCCAAAAAATTTCTTCCCTTGAACACCTTTGGAGAGAAATATCCTTCGAGAAGGACCAGTAACNTGGCCATTGTTATTAAAACCAGGCTTGAACCTGCAATTGTACTTAAATATCNTAATCCTAACCCCAATTACTTAACCCNGATCCTATTCACATCCGGGTGGCTCCACAGCCCGGTTGTAAGTGGCCCATAAGCGTAACCTTTTATAACCATATTATTACCAGAATTAACCAGAACTCCNAT…
87	SU55	HE799401	AATTTGATATNANTCTAANTCNCAATATATATAGGGGCGGAGCATNGCGGCCCTCTAGACTGCATGGCATCTGAAGCGCGACGGNGGATCTAGGTGAATGCGGAATAGTNATTGCGGACAGTNCTAACCTTTNGAGGTACTACGGCATCANATNATTNACCGACATGATTCATCAAGTCGCACTTGGGATACCGCGTGTACAATTGATTGCTCTCCGGGAGTAGATTCGGAGCCTAATATCAAATCGTCTGCGCGTGCATGCTTGCCAANTCCTACATCTCTGCTCTGGTAGTACCAACNTGCCCTTCCACATCTACTCGTCCTACCATACATACTGACATCATCGNGTGNTGCCTTTCCAGAGTATCCCAGATCTAGTCAAGACCTTATCACTNTTNT…
88	SU56	HE799402	CGCGGANATTTCCGGCCCATTTAACGGGCCCGGGGGACCCAGGTTTAGAGGNATTTCCATTTTTTGAACCTTTTGGAATTTTTTGGGGTTCGGAATTCTTCCTGGAAGTCCTTTGGTTATNTTTGTTACTTGGGGCTTNNGGGGTTCTTCCTTGGGTTCCATTTTCCTTGGGATTTTTTAAGGCCNNANCAAAAGTGTCTTGGGTGTGAGTTGGGAGGTTTTCCTTTTAAGGGAAGACACTTTTTTCCAAGGGGGGACTTGGTNCTTAATTTAAATGTTGGCATTGGACTTGGTTGGNGTTCCGGAATCCAAGGTTTTGTGGGAAGAAAAAAGTGGAAAATTTTCGGAAANTTTGGGGTTTNCGGGGTTTCCATGGTTGAGAAAGCGGGGAGTTGGGCG…
89	SU57	HE799403	AGGTACCAGTTATACAAATAAACTGCTTACATATTCAAGTAAGTGGCCCACAAACTCCTTTTCATATGATATCTACATAGAGATAAACGCAACTCTAGGATGCACACAAACACACGGCATCTAACTTGCCCCTCCAAGCGGTAAAAGTTATATATTAAGCTTGAGCGGTTAGCCAGTCCGCCATTACGTAAGACTCCCCACGCGGGTCTTCCTTTCGTTTTTCCTCTTCTTGGCGTCCACGTCCACGCCCACGCCCACGCCTGCGCCAGTGCCTTGCATCTCCGNGTGTAAAACTAGGCCCAAATTCCTCTACCCTGTCATGGAATTCCCTCGNATTCAGGTTGCACAGGGATGGTTTCGAACGAAAACTCGATGCGGCTCCCCTTTTCCTCGAAATCG…
90	SU58	HE799404	GAAATCGCCTTCGGGCGAGGTTGATGCAGAACCTCATNTTTTGGAGCAAGGCCAATNGGGAAGTTNGAAAAGGCATATTGGAAGGCCGGCATTACTTACANGGAANGCCAGATTCTTGCNCGGAAGCCTTGAAGAATATTTGGCAGGGCATTGGTTGAAAAGAAAAGGTTGAAGGCTATATTCAAGCGGGACTTCTCTTTAACTTTCCTTCAACAACCCTTGAAGGGAATGGGACCCGGTTGNAAGGTCCCATGTTCTTCCCGGGAACCCGATTGTTGGTGGAATTGCTNGGGCATCCCCAAAGAACCCGCCGTGTTGGAACCGGCCGGAACCGGTGGTTCGAACCCTTGAACNGGTTTGGAAGACCGGGAAAAAGGTGGAACCGTTAAAAGGCCNGGG…
91	SU59	HE799405	GGTCTGCGGCGATGTACCGTTCTGCACTCCAACTCTTTCCACGACAACTTCCAAGTTTTNTGATGTAAGAGTTTTCTTTTCAAATCTATGCAGTTCTGAAACCTTGGCATTTACGGTTGTAAAAGACTTTGTCTTTAAAGACCAGAAGAAGGCTGGCACTAAACTATATCAAACGGCCATTATTTTTGGCAAGTTGGTTAACCAGGCAATTTAGGAACAAAAGGAACGGAACTGGTTTATCAACTTTGGAAGGTTGGCGTTCTTATCCGGAACACAAGAAAGCCAATTCGGGAAACCAAACGGCCGGGTTTATTTTNAAGACTTGGTTGGGGGGAAAAGGCCTTCGGGCCGGTGNAACAATGGGGCCGAAATTCGCAAGGGAAAACTTGGGCCTGTGGC…
92	SU60	HE799406	AGGTACTTTAAGACTTATGCTATATCAGTAGGCTTGGACCATGTACCCTAACAATATATATGGTGAGCTTGTAAATGATTTTTTAGAAGTGCTATCCTCAATATTTTTGACTTGTTTTCTTTACTGAATTAAAAAACAATATTGGTTAAAGGGTCAGAAAACCTCAGGCAATAAGCAATGGCTTATTATTGAAGGGGAATAAATCCCANGGAAGCAACTTGANGGAAAGATGCCCATCAGGCCACATTATTGTTCGGTGTTTGTTTGAACGGGCCTTTGAAAGAAAGGCAAAGCTTTTGAAATATTTCAACCCAATCCCAAATGGATATTCCCAAGTTGGGTTTGCCAGGTCCTTTATTTTTAAACCTTTAATGTGTGTCCCAATCTTTTTACAAGGTT…
93	SU61	HE799407	ATCGCCCTGGTCGCGGCGAGTACGTTCTGATCAATCTTCACGACATCCNATTTTGATTAAGTTCTTTCAATCTATGCGTCTAAACTGTTACGTGTAAAATTGCTTAAGACAAATGTATATTCAGCTTTTTGTGTAACGATTAAAAATCCACTTGAATTGGTTCTATTCGGACACAAAAACATTCGGGAAACCACGCGGTTATTTTACCTGTGGGGAAGCTCGGGCGCGACAAGGGCGATTCCCAGCACACTGGCTGGCGTACTAGTGGATCCGAGCTCGGTACCAAGCTTGGCGTAATCCNNGTCCTCAGCTGTTTTCCTGTGTGCAATTGTTG
94	SU62	HE799408	GAATGAATANACTCACTATAGTGGCGAATAGTGGCCTTCTAATGCATGTCTCGAAGCCTGGCGCCAGTNGTGAATGGATAATTTGCGGAATTNNGCCTTTGGTNGTGGCTGAGGTATTCATTGGATNTTTTTGTATTGGAATGGTTAATATTGCTTATTTTTATTTGTTNATTTTTGAAAGGGAAAAGGGTTAATAGGAAATANTCAGTTGTTNAGTNATTGATAAGGCNCAGCTTGGATCTCTCTTAACCCCANACCAAACGTTGCGTGTAACTCTCTGTCCAANGCTGAAAACCTNCTGCCAGGCCAAGGAGGCCTTTCCGAAGTNCGTTGGGAATTGATTCCCAATACNGCTTGGGATTCCATTCCTGCCCTGCGGATTCACAACGCCNTTGCCTT…
95	SU63	HE799409	CGCCCTNGTCGCGGCGAGTACTNAACACATATATTACTTCTTCATATTTGAACAAATTTAAAGAGTTGATAATCTGGATCTCATGTACAAATNTTCCATCTTTTATCCTCATGAATTTATCATTCTTGTGTGAAAATTCCCTAATATCGGACTGTAACCATTTTTGTAGGCAATTCCTACGTGGGCAGGAATATCCGGGGTTCCAAATTGTACGCTTGATGAAAATTAATCCCTTCCCGCCACTTCGGTGTCGAGTTGAAATTTATTATTCTTGCCAATGCCCGGGATTCTTTTCCACCCATTCTTGGTTGAAGCTTTCAACCTCCTCTTTGATGCCAAGATTGTACCCTCGGGCCGCGAACCAAGGGCGAAATCCAAGGCACCACTTGGCGTGCCGTT…
96	SU64	HE799410	TGACACGACTCACTAATAGTGGCGAATTTGCGAGCCCTCTAAGGATGGCCATGCTTCAGTTAACGTGGCATGCCTGAAGTGNTCGATGTGGACATATCTTGTCGAGCAGATTACATGCCTCTGTNNGTATCAGNCGTGGTCTGTACGCGTGACGTACATAGTCCTCTGCCGATATCTACGACATGCTAACACGACTGGTTCTCGACCACCAGTAGGAGCAATACTATATNACCGACCGACCAAGTCTGGACGACGATCGCAGCTTTAAACTTATGTCCTTTACAACTAGGAGTAAGCAGCGAGCCCAGACTGTGGTAGTAAACTCGTGTTGTCTTTCGAGCCGACGAGGGATCCACCGTTCGCAATTCAAGCGGCGAGTGAGTGCCATTGGTCGNGCTG…
97	SU65	HE799411	ATTACGTGCCTGCACGATCCAGACGGAACAGCCTNCCANTNCCTTCNCCCTTGTANCTTGTAACAGCATATTTATGAAATGCAACTAGTNTCTTCNTNAACTTGGTTCGGATTCGGCAAGCGGNAATGAATGGCGTTTACAAACTTAAGGGGACGACTTGGCCGTCTTCAACANTTTTNAACTAGNATTAAAGGTATTTATGGANACATCTTGGGAATTTCGTAAGNATTGGTGGGTTACNTTGGTCNGACNGAAGTCCATTCCAAGGATGGTTGATTACTTTTGAATGATTGGTTCTTAGGANTACCGGAGACCGGGGNTTCCGGNTCACTCCTGAACGGAAAAGTCTTTTCTTAAGGAATCCAATTTTCCGAATNTTGGCGGCCGGCCGGGTGCCCT…
98	SU66	HE799412	AGGTGTAGAAGAACGCAGACTCTGTACTCGAGGCATGCAAATATNTTGCAATGAGCAATGTAGTCGAAATGANAAGCGTTAACTGCTATATTTCAGCCGGACCTCTGCTGTATAGTGTACACTCCTACGAAGGCTCATTATGCACGGATTCGGCACTTGCTTCGTGTAGGGTGTCACCCATGGTCTCCCGCTAGGAGACAGCTGGACTCGAGTTTGTGAATGTCTCCGAGTGCTACATCTCGACAGGAAACCCCGACTAGTTGTGTGGAATCGCGCCGACCGATTGTCTCGATACCTCCACAGCGCGATGTTGTGGAGAAAAGGCGGCAGAACACGGATGGTTGAANTCATGAGGGGAGGAAGATGTCTGAATNGATTACCGATGTTGGTCTCNAGGGA…
99	SU67	HE799413	AATGTANANACCACTATAGTGCGAATAGTGCCTCTAATGCTGCTCGAAGCTGGCGCATGTGAATGATATCTGCAGAATCGCCCTNGTCGCNGGCGAGTACCCTCTTTATTGCTATNTGATGTTNATTCATACGGTTCATAGTGAAGCTAAACCTAAATCATAGTACCTAATATACAAGCNCATGTCTTCTCAATGATATTTCTACAATATTCTCTNTATTAATCATTTTATATTAGGCCAAAGTAACCTCCTTTTTAAGGAAGCCTGTGATTCCCAGGGTCGTATCTTCACTCTGTGTATTGGCGTGAAATTAGAGATAACCAAAGATACACCTGTTTGAAAGCTGTGACATATCACTCCTAGACCATGTCGGTCACTCCTCATCATCCNGCCAAACAC…
100	SU68	HE799414	GTGTCGCGGCCGAGGTAAAACTCCCACAAGATTTCCCATCCTCACAAGGAATTTTAAACCAGCGAAAAATGGAATTCCAGCCCACAGCAGAACCCGNTCCGTTGTGTTAGGCCAAATTCTGGCTCCATACCAATCGATTTGATGTGCAGAAAGATGACCTTAGGTGGGGATTTCACCCGTCCACCAAGACTCCAACNAAATAACCATTTGTCCTCGAAAGTGTGGCCGGGCAAAAATTGATGAGCTTTCCAATGAACCGGGCGCCTTTCTTGCAAGACGGCCCGCTTGGAAACCCCCTCCTCACCCAATTGAAAACATAAAGACGGCTTACGATGCACCTGTAAGAATTGGGAAAGGCCATTTCTAAGGAANGGGGGCGAATTAAGGCCTTCCTTGATT…
101	SU69	HE799415	GGTCGGGGCGAGTACGAAAGTAGTCATCTGATTAGATCTGTTATGCAGGTCGTATATGAGGAGAGAAATTTGTAAGTATGATGTTTGGTGGGGATAATGAAATTAGTGTGAGGTGGTAGGTTGGTTGGGAGAAAGGATGGTATGAGGGGTTTTTTTTGGGGGTGGAGATTTGTATTTGTATGGTGGTGATACTGGTGGCTTCTCGACCTCGGCCGCGACC
102	SU70	HE799416	CGCCCTGGTCGCGGCGAGTACCTTATAAACACATCCTTGGCATTTGTTAATAATAGCAAATTACGCCCATGTCTTTGCGAGATCTTATCTCTGTTGCTCCTCGGCTTTCGTCAAAGATTTGGCAGGATCGTATAGTTCTTTATATCCAAGCATTTCCTTTACTTCCGGAAATAGTTGTTGGATTGAAGGGAAATTGTTGTTGACCAACAATTTCCANGGCTCCATCTCTGAACCGCATGCAAGCCACAGCAGCTCCTGCAGACAAATCTCCACCAACTTATAAGTCTTCNAAATCTAACTACATTACACATTATCACTAGAGAACCGCGCTGTTGGAACGATAGTCGTGGAAACACGCGGTATGTATCTGCAACCTTTCCCACTGTGTGACCACCAGGG…
103	SU71	HE799417	CTGCCTAATGGCGAATCATCAACTGGCTTGGCGTACTAGTGATCCTGAGCTCTGTACAGTTTGGCGTATCATGTCNATAGCTGTTCTGTGTAATTGTTTCGTCATTTCAATAAGCNAAGTAATTGTAACTTGGGTTGCTTATAGTTAATAATTATTATTGTTTCTATTGCGGCTTCCAAGTCGGGGAAACCTGTCCGTGCAGNTGCATTATGAATCCGGCCAAGGCCNCNGGGGAGAGGCGGGNTGGGGTATTCGGGCCGCTCTTCCCGCTTTCTCGTCACTTGAACTCGATTGCGCCTCCGGGTCCGCTTCAGGNTTGCGGGGAAGCGGTAATCAAGGTCCACTCCACAGGGCCGGTTAATAACGGTTTATCCCACAGCAATTCAAGGGGATNAACCG…
104	SU72	HE799418	GGCCGCGGCCGAGGTAAAATATCGNAGAACTGGACTGAAGAAGNCTCTGTAATGGNCATTATGATTCCCAATTGCTTTACCATGCTTTACCAAGACATTGGTNNGCGGGCTCCATGATTTGAATCCAGGAAGGCAAGCGGGTTGACGCCAAAACTGGTTCCGTTGGTCATCAAAGTACTAAATCCCCTCAAGGCATGGTAGCAATGGCGAGGTACTCCCAGCNGCAAAAACATCGCGTTGTTTCATCAAAGACTGGATCGCATCGCTCCATCTGTGTGGGGGTGGNGTTATNGCATGGTNTCCCATGATAAGTGAGAATATTGTTGCTCCCGGCGGAACTTTGTATGACGAAGCCAGTCATCACACAACTTTTACCCGGCCCACTTTNATCGCTTTAAC…
105	SU73	HE799419	GGTCGCGGCGAGGTACTGCACTCTACATGAGAAAGTGTGTGGGATCGTCTACCTATCCCTCACGCACGTCGCGGGGGATATTTTTTGATTCCAGTCAAATTTGAATTAAATAATTGTTGCAAAAATTGNTGGGCCTCCTGTATTGTTTGGGAGGTCGTTGGTTCAATTCTACCGATCTCCTTGAAACTGCGTTGAGAGATTAGGCTTCCGCCTTGTTGGGAATTTGACCGTTGAAGTTCAATTAAACAAGAGAGAGTGAGAATAGGAGAAAAGGCNCTCAGATTATTTAAGTGTTGAAAATGGCGAGGGAAGTTAAGGGGCGGGTTGCCGGGAAGCATTGAAGACCTGGTATTTTGCAAGTGCGAATGCGATGCTCAATCATCTGCCCCACGCGTCTTA…
106	SU74	HE799420	GGTCGCGGCGAGGTGTTATGTATGGTGGTGATTGAAGGTGTGTGGCGGAACAAGACTACTGCCAGGAGAATAATCACGACTTGTTAATCGCTCCACTACAGAATCCGTCGGCCTTCGATCCCAATCTCAACTTGGCTGATGGTCGACTCGGCCACAAAATCGAAGGATCTCGCTGACAAAACCAAAGTGCCGTGCGAGGAGGGAGAGACGAGCGCCTCTGCAAACAAGGATGAACTACCTGACGTTCAGATTATTTGAAGAGATTCGAACCTGCGGGCGATACAAATGAAAGANATTTTCTCGGCCGAGTAACATGCAGAAGCTGTCGGAATCGACGCCTAGTCCAGCAGTGGGTCACATGCAGATCTTTCGTAACGGTAAATAGCTAGCCGAAGAGGT…
107	SU75	HE799421	CACTGATCAGTCATGCTCCCGAGCCGGCCATGGCCTGCTGGAGACTTAGGNGTGACGGTACTGTTTCCAAGCAACTTAGGCACGACCGATCCGCCTANAAAGTGCTTCTCGCAAGCTACAACTGTCGCCGTACGCGAAGCGGTCGGAGATTTCAATATTTGAGCTATTCCCGCTTCACTCGCCGTTACTGAGGGAATCCGTTGTTAGTTGTCTTTTCCTCCGCTTATTAATATGCTTAAATTCAGCGGGTAGCCTTGCCTGATCTGCCCGCGTACCTGCGCCGGGCGGCTCGCTC
108	SU76	HE799422	GTTCTGGGCGATGTATCTTTGTATTAAGAGGAGTTGAATTTAAAAGATGGTGGAAGGAATTGAGCATGGCGAGATATAAATTTCACTCGAACAACCGAGTTGGCGGAGGGTTTAATTTTTCATTCAGCTTATTATTTTGATACCCGAATTATTCTTGGCCAATTAAGAAATTGCCTTTCGAAAAGGAAATTTGGATTGTTGTACAAAGGTCCTTTTTGAATTGATTATGGCTTGACAATCTTTGGCAACACTTATGAATGAATTGAAAAAGTTTCACTTGACGGGAAGTACAAGAGGATGGGAATACATCGTTTGGTCTAGCAATTGAGATTCCAGAAGTTGTATGCAAGAGCTTTGCTTTTAGCACGGTTAAAGGGGTTCACAAGAATTTTAACTTCG…
109	SU77	HE799423	GGTCGCGGCGAGTACGAGTAGTGATGTTTGGGTGGTGGATAGACTGGAGATTTAACGTGTGGAGGAGGGGAAGGAGTTGGGTATGAGGGGGATTCATTCACTTTGGAGGCAGTGGAGATTTGTATTTGTATGGTGGTGATACTGGTGGGTTCTCGTGGTGTGGAGGAGGAGGAGGGGATGATTTGGGTGGAGGATATACTGGTGAAGGATGATGTGGAGGGGATGATGATTTGGGTGGAGGTAACTGGTGTATGTGATGATGTAGGACGGAGAACATCTTTGGAACGGGTGGATGGTTGGGCGACTTTTGTNAATCGTCACATGAGGAGTGAAATCCATTGCTTCTGTGTCGGACAGCGNCGGATGGTCGCGCATTCAGCTTATTCAAACCGAGCGCAT…
110	SU78	HE799424	AGGTGCACACCAGAAGACATGTTTGATGGGGCCATCCAGTGTTGTCTTGAGAAACAGCGAATTTGCTCTGGAAAAGTCTAGAAATTCAAAAAGNAAAATTTTCTTATAATTTTAAGGGCCATATGCAAATTAAGGCTTTTTTTCCTTTAAAAAAGGGTCCCCCAATTAAAACAATTATTTTTTATTNCCCAAACTTTGGGGCCGGAAGCTTTCATTTGGGCGCCTNAAGGGTTTTGGGGCCCCCCCGTCTAAAGNGGGGCTTTTAAGGGGGGNTTCCTTATTCACTTCAAAGGGGGGGCAAACGGTTTTTCTTTTCCCGCGGAANGCCCNGTTTTTAAAAGGGGGGAAAAACTTTTGGGGTGTTTCAAAGTGGCGCTTTTTTCCTTGGGGCCGTAAACT…
111	SU79	HE799425	GTGTCGCGGCCTGAGTACTAAGCCATTAGCCATGACTGCAAGTTAATACATTCAGAATTTCCCCCTCTCGATTTAAAAGGATGGTTCCACTTGAAGCCGCGCAATTNTTTGAAAGGAGTTTCTTCCGGGGCAGAGTGCCAAAATGGTCCTGTCTGCTACTGACGAAATAAAGCTGCATCCAACTTGGGCGAGAAGAGNATTCATCATTGTTGCCTGCGTCATGGCGATAGNTTGAGGATTCTTGCCTCTCGCCCAGAGGGAATCGGGCCCGACACTCCAGATCCAAACATTGGGAATCTTGCAAGATAGTCAATACATGGCCNATCCGTCTTGCTTGCCTTTTGGCCCCTGGTCCTTACAACTCCATCATTGGAGNAGCATACTCGTAATCTAGGCTAG…
112	SU80	HE799426	AGGTACTCCAGCGCAAAATCGGTTGTTATAAGACTGATGCTCGTATCTGTGGGTGGTATGCAGTTCAATAGGAATATTGTCGGGGATGTAAATCATTCGCTTTCTACTTTTGATTTGACAAATTACGTCCCGGCATTATCCCCTTATTTTTTTGACCAATCCATCCCCTATTTGTGAGGAAATTCNTGGATATCCCATGCTTATTGAAACCTTTTGCAGTNGAGGCCATCNTGGGCATCGAAATGGGGTGATAGNTACCTCGGGCCGCGAACAAAGGGCGGAAATTCCCAGGCACACTGGGCTGGCCGTTTACATAGTTGGAATCCGAAGCCTTCGGGTACCAAAGCTTTGGCGTATCCATGGTCTTACCTGTTTCCTGTTGTTGAAAATTTGTTATCC…
113	SU81	HE799427	GAGAAGATTCGACCCTTTGTTACTGCAGGCCGTAGTGTTGAGTAGACTTCTCAATACTATAAAGAGGAGGGAGATATGAAAATCTACNAGTGAAGGACTACTCAAAGCCATGACACATACGTCATGAGCAAGTGCGTCCAAGACAAGTCTACTGGTATGCTGTTTCTCCATGTATTTATGGANCCACTTCAGTATAAGGGACGCAATTGAAATTGACATGCGATACAACTGGATGTGGTATAACAGGAATATACGCAAAGAGAAGGTAGTGGTAGCGNTTGTATTGGATCTACACTTAATTCGTNCACATCAGGAAGATAACACTAGTATATTCTGCGCGAGACAAAAATANATTTNATTGGACTAATCGAAGAAATTTGAAAAGAAAAGAAGAGTGTN…
114	SU82	HE799428	AGTGTACCCATCTGATAAGACTTCGTAAAAGATTTAGGACACACAGTCATAAGGTTAGATAGAATCAAAGGTGACTTGCTAACCCATTGGGAATATCATTGGCATAGTGTCTCTGCAAATATTCTAAAGCGTCTGCGTTCTCTCTCAAGAGCCCGGTCCAACAACACGACATATGTGCTTGAATCGGCGATCTTCCTCGAGTCTGACTCCTGGCATTATCCTTCGACTATAAGCCAATGCTTAATGTCCATGAGAGCTTGCTTGGTCACTCGAAGGCGCGTGTAACAGTCCCTGATATAATGCTATCTANTGAGTCGTCGGTGTTGTTAGATCGCCAGCTTCAAGAGATACAAGCTCAAACATCATTCTGAAGGGATCACGATGGCGACTTTTTCCTCC…
115	SU83	HE799429	GCAAGGGATGAAACGACTCCNTATAAGGCGGACTGGGCCTCTAGATGCATGCACGAGCGGCGCAGTTGTATGGATATCTGCGAGTCTACTTNGTTCNGGCGATAACCGACATATCTGCGCTGCANGCTCTTATGCNGAGAATAGAGTNTGTGCTTAACTGCAGTCTTCCCATGCTAGATATAATGTGCGNCTTCTCTGTTATCGGTGATCCGTTTGCGTTCAGCCNAGCNTGTGGTNATGGCTCCACAATAATCACTGGNTGCTGATAGAAAANCCGGNCCGAATAGTCCCCATTGCGCATTGGTTCCGCCGAGNATCGTAATCCTACACAAAAGGGCGGGAANGGTATTCACTAGCATCNTCCTGTCACTCATTCGGNACTGCAATTTCCGCTGGGTT…
116	SU84	HE799430	GATGATAACCACTATAGGCACTTGGCCTTCATANATGCATGCCGAGCGCGCAGTGTATGATATCTGCGAATCGCCTGGTCGCGCAAGGTACGTTCTGACTCAATCTTCACGACATCCAAAGTTTGATGTAAGTTCTTTCAATCTATGCGTCTAACTGGCTTACGGGTAAAGANTTGTCTTAAGACGAGAGTGTAATATTCAGCTAATTGCTGTAAACGCATTAAACAAANGAGTCACTTGAGTGCGTCTATCGACACAAAACATCGGAACCACCGCGGTTNATTTACTGTGGGGAAGCTCGGCGCGACAGGGCGATTC
117	SU85	HE799431	GGTCGCGGCGAGGTACGGTTCTGCACTCCATCTTTCACGACCAACTTTCAGAATTTTGATGTAGTTTCTTTCAAATCTATGCAGTCTGAAACCTGGNTTACGGTGTAAACTTTGTCTTTAAGACAAAATGTATATTTCAGCCTTATTTTGCTGTACGCAGTTTTAGACAAGACGGACGTTTCCACTTTGAAGTTGCGTCTATCGACACAAAACATCGGAACCCAACGCGGCTTTATTTTACTGTGGGGGAAAGCCTCGGCCGCGA
118	SU86	HE799432	CTATAAATCATCNAGGCCTTANTCGTCGTACGAAGACGACGCACGAAGTAGTCACGAGACANGCGTTAATCGTTAAGCTACTTTTACCGAATTTCAGCGATNGACCTGNCTTTNGCCGGCATCGCCTCACGCCGGNATAGCTATTGGCTTGTGGGNNTCTGCTTATT
119	SU87	HE799433	TGTAAATATGAACTNTAACTAATATGTGGGCGAGACTTAGTGCGCCCTCTAGACTAGCATGCATCGAGCGTGACGCCGAGTCTGTGATGGATATCTTGCGAGACAGTTCTGACCCTTGGTTACTNNCGNNNTCAGATGATACCGAAGTTATATGTAACCTGTATNGGCATTACTATGACNCAGGGGTAAATACAGGTAGTTATTGGCAGTATAAANCNTCAAGGNAGGGACTCGGTGACATCCTGTGTGAACATTGGTGGAAATATTTTACTAGGCATAAATTNTAAGAATCTTGACGTTTTAATCCTGAGGTTATTACGATACATNACCTTGAGCCGAANTTATTGGCAGGTTATAGTAGGAATCNTTTGATTTGNGGGCTTNTTGGNCATTCAAGAA…
120	SU88	HE799434	CTATATCGATCATAAGCGCTACTCGCGCACGACGACGACGCACGAGTCAGTGACGAGAAAGCGGCGCTATACTCGTATAGNCTACTATACAAAGTATCAGTCGACCGTACCGACCTATCCCGGAATCGGCCATANCGGCGGGTCAGTAAGTTTGGAANCAAGCTGTAAAGTGTTGGATTTGTCCTTAATATAAANTTTGGGCTTATTTTTTGTCNTGTATTATTGGTATATAAAATTGGTTGATTCCTTTTCTGTTTCTTNTTTACTGTATATATTCTTAAGGTTGGCATGANAAGCACAAAACAATACAAAACGACAACCTTGTTCGGCGGCCTCCGGCCCTCCGAGANGCNTTCTTAGAACATCGTGTGGGCGCGCGGCCCCNNATGGTACNTAACC…
121	SU89	HE799435	CGCCCTGGTCGCGGCGATGGTACAGATCATTCTCGGTGACATCGATGGCTTTGGTGTCTAATGCAACCTCATATTTGAGCAACCAGATCACTTCGAGCACATACTAAGAATTACTAATTTGGATTAAATAGTTTCCCTTTTAGTTCCCTCAACGNGAAGCCTTTGAANGGATGGCACTGTTTGGAAGGGTACCTCGNGGCCGCGAACCA
122	SU90	HE799436	ANNATAANATAAAGTTAATTNATTAGGGGGAGCTTNGCNGCGCTTGTAGATGAATCGATCGAGCGGGCGGACGGTCATGGTTGAATGCGATNAGTAATGCGGACAGTACTAACTTTGTATAGGCAGTANGATGATATTGAAAGTAATCATGTCTGATAGTGTACNGGACATAGTGGCCCAGTGGTAATTTCTGAGCATTANTGAGTCAGGGGATGTGGGAAGGAATGTTTATGGTTGGCATGTTGTGATTCTAGGAAGCTCCGTGTCTTTTGCACACGGCACTAGTTAGTCGTGGGCCTCCGGCAAATTTGCCTTTGNGACCTCACGTGAGGGTCCCCTGNGGGAATGTTGCGGACGTTCCAGCTGATTCATGTCCTCTCCTTCGTCCGTCCATCNCAT…
123	SU91	HE799437	AGGTACCCCTTCTTTATGCCTTATGTTGAATGGTTTGATCATACGGGTTCATATGAAAGCTTTAAACCTTAATTTCATAAGTTACCTTTTTTACAACTCATGTTCTGTCTTCACAGAATAGACTAGTTTTTCTTACCAAATTNATTNCTTCCTTGTTTACCTTATATGAAAAATCGATGTTTTTAAGAAACCTTAATAAAGCCAAAAGTAACCTCTTTTTTAAGGAAGTCTGTGTATTTCCACCAGGGTTCGCTAAATCTTTTCACCATCCTTGTTGTAATTTGGGGCATGTGAAAGTTAAGAAGAATAAACCAAAAGAAATTCACTTGGTTTGAAAGCTGTGAACATAATCCACTTCTAAGACCATGTCTGTTCNAACCTCCTCGAATCATCCGGCCG…
124	SU92	HE799438	GCAGACAGTTACTGACACCTTTGGTTACTGACGCGACCGATGTTNCACAGACAGCTTAGTGCAAGTAAGCACCTCGTCGCTGAGAGGTTATAGCTTCTCTGGGTNTACAGTCAAGACTCTATTTCACTAGTNGGGGAGTATAGTAANGTATCTCAAGAGCTAGGAAGATAAATCTTGCTACAATTTTATTTTAATGAGTTTGGCGTATTAGACGTTATAATGTGAAGGTCTAGGATGTCTGTTCAATCGTGTAATTACAGTTGATATTTAAAATGAGATTAACTAGCCATNATTGTTCGCGAGCACTTTCGCTACGGTGACTTTGATCGCAGGGGGCCCCCCTCGTTGAATTCTCTCTGNAATTATGGATTGCGGCAGTTCATGATCATTTTAGAGTGA…
125	SU93	HE799439	GAGCGGCCGCCCGGGCAGGTACAATGACAAAATCAGCTAATAGGTCTCGGCTCTCTAATTACTATTAGGGAGCCGTAATGACCAAATTTACATACATTTCTACCATAAAAATTGAAGCAAACGACTATGCGCGCATTAAAATCTAATACTATCAATTAACTCATTTCATACCAAGTGGTATTTGTTGCATCTTCCTAAAATGTTACACTATACATTTGTATGTATATGTTCTCTTGTAGCTCTTGTTTTTGCCTAGAGATCATGCACAAAAAAATTATCTTTGCTTTCTTCAGTTCTCAAATAAGAGACCATTAACTTCTTGAATCAAAAGAGGGAGTTTGCGCAATCAGGACGACGACAGCGGCGAACAAAAACTTCACTAATAGATCGCTTTCGCGG…
126	SU94	HE799440	ATGCGGAGTCTCCTTGTNTGACGGTCGATGTANCGTACTTTCTANTGATAGTGTCGTGTCTCCCTGGTTTCTCCTTGGGATTTTAGCATCTTGTTGATTCTGGATACTTTTTATGTCATTGCTGGGAAGGTCTTGTTTGAGCCNNGCTAGTCCATNGTATATTNCATAGGGTANGCGGAATCGGTTCAATTAGATTTCTACACGGTNNGTAATTGTCGATGTNATCTCCGGATTNAGTTCCTTTGAAGTCGATTNANGTAGCATACTGGAATTNGGGAAAAAAAGCTGGGTTGAAAAATAATTACCGAGACTGATGAGCGAATAACGTGGTGGGATGTTTGTTTATGAGGGCGTGATTCNATCAGAAGAAAAAGTTGTCGGAGGATCTCCGGTTTCGGT…
127	SU95	HE799441	CTGGTGAATGGAATATCATTGCAGGACAGTTCTGCCCTTTGGGTTCTGCGGATCGATTGTTGAGCCAANCGATTGACGACTCTGAAACNGGCTAATACTCGGAGCACTGACTAGGCCGAGTTACTACGAGGAATGCAGAGTCCTGGACNAAGCTAGACAATATCTTGCCAGTGCATTGTGAANGAAACGTTTTGATGTGCTATATCCAGCCGTACCTCTCTTTATTCTCTTCAGTGAAACCAATTGATGCGATTGCTAGCGTGCTATAGGAAGCGGTACCATGTTCTCTCGTCATTGGAACGTCAGACTGATTGTTGAACTGGCGTTGGGGCAAGTGTCATGATGATGACCCGGNAAGTGTGAGGAACGNCCGATCCGATGTTCTGAGTCCCTGAANCG…
128	SU96	HE799442	GGGGGGCGAACCCTTGTTTACGAACTCACTATATGTGGCGAGACGTTGGGCCCTCTAGATGCATCGGCTCGAGGCGCGACCGGCCGAGTCTGGTGGATGCGAATATCTTGCAGACAGTCTCTGACCCCTTTTGGGTTANGACGCGATCCGCATGTATACCTGGACCCATTTAGCTACTCACTGGACCTGTGAAGCGGGATCTACAATCGTCACGTGTGGAATTTTGACTCGAACGAGNAAACCGAGGGCTGTGTTGGGGACAGTCGAAAACCTCAAACATATCGACCATGTGCGCATGTGCGATGTGCAACTTCTTTGAGGAAGACTCTCAGCACAAACGCCATAGTTGTGCTCCTCGTGTTAAAACTGCAACTCGTGNTAGATATGCGACATTTACGG…
129	SU97	HE799443	AGTATTANGGGGGAGCGCCTTGTTGGGCTGTAATCTATGACGATGCATGTGCATCAGATCTAGCCATAGTGGACCGACTAGAGTATGGATTCTTAATGCAGAATTAGATNAAAAGCGAATAACAAGTAACGATTCANGACATTTANGTGATCTAGTTAGTGAGGACGTACTAAGTNANGTAAATGAACAGTATAGAATTAGATTAAAAAATTGTTTNAGAAAAGAGAAGTATNANTGTTGNGAGAAAAGTAAAAAGAATATNAGAAGGATNTATAGTAAATATAGNAACTANAGAAGTAAATATGACAAATAAGGATAATTGTATATGAATATNGNAAATGGTTNATTNTTATGGGGAAGAGAAAGTTTTACANGATNATAATTGANAAAAGAGTGNAA…
130	SU98	HE799444	ATGNTNGATATAAGGGATGGGCTTATNATGCTTGTCACGCGCANNTTATGANATTGGATCGCCTGGTGGCGAGGTACTCAAACAGTGATCTCNATGGTTCGTAGAGGATAAAAGGTGGGTAANTTAGCTAAGTTTTTTAAATTGCTTGAATTTTAGTCGTTGAAATTGTTCTTTTATTATGGGTTGTTCAATNTGTTTTAAGTCTGTTGGGTTTGTNAAATATAAGGTTGTGTTAAGCGAATGCCAATTCGATGCTCACCGAAGAATGTATCTGTNCAAGGGCGNTGGTTTCNACACTTCGNGCNGTAACCCAAGGCCGAATTTCCAGGCACACTGGGCGGCCGGTACCTAGTTNGAATCCGAAGCTCGGAACCAAGCTTTGGCGTAATTCATTAGGTC…
131	SU99	HE799445	TGCCGGCCGAGTCTGGTGATGGATATCTTGCGAGGAAGTTCTGACCCTTTGTGGTGTCTGACGGGACAGATGTTANACGATTCTTGTCACATCTCCAACTCGTTTTCCGAGNGAATCACTAGACTTCGCGAAATTTTGCTCGATTTGATAGGAGCTTGTTGCTTCGTTTCGAAATNTATGCATNGTTCTTGAACCTTTGGATTTCGTANCTGAGCTGCTAANTCAAAGTACCTCTTTGGCTCATTTTTAATNAGGAACGAGCATAAGTCAGAGACTGAGCAACATTGAACATAAATGATTCGAAAAGNGGGCTNCAGTGTAAGTCGTGAGTGGCCCAGGTTGGGTACAAAGANNCAGATCGGAAATNTGTAAGTAGCGAAAGGGANGNGGAAGGGAGTA…
132	SU100	HE799446	GNAATGTATNTGGAATCTAATTATANTGGCGGACATTGGCGCCCGTCACTTATTACTGATGTGACNCGGAGCGGACAGGTATGTCTGGTGGAATGATGAATGAGTAGATGCGTGACAGTGACTANNCACTTTTAGTNTACTGAGTAGTAGTTAATAGCGTAAAGTTATGTAAGATGGATAAGGTTTGTNTGTGTAGAAATATTTGAAGTGGAAGTANTTTTGGTAATAATGTTGTGGATGTCAGGGNAGATTACCAAGGGGAGACTTCTCTACTTNGGAATGTGTAGTTAGNTAGCANGAGGAANTGATTTTATATGCTTTGAGNAGGGCANAATTCCACGTAAGAGNTCGGACAATGGTTCATTAGACATTGAGTCGGTTGCATTTCAGCTATNGTAT…
133	SU101	HE799447	AAAAATGGAACTGTACTANTGACTCTACCTATAGTGGCGACCTTANNGGCCCTTTCTAGNAGTGCATGCTCGAGCTGNGCCAGTTGAATCTGTGTATAGATNNATCTTGCAGGCNGTTCTGCCCTTTACGTNTACTCGTCGANTAAAGCTGTATTTANGGCTTANGGATTGGGGANCCGNGAAGGACNATGGGCCCGGGAAATACACGGNGCATTAATANAACCANGGAGCGTAAATACAGGATTANGTTAGNGAAAGAGGTTTGGCAACGTGCAGTANACAAAAGTTGAATTTNCAATAAAAANGGAAGTATAAAGNTCAAATATAGAATTTGNNAATGAGAAAGCAAATNAAGAGTNGATTTAGNGNGACAAATGCAGANACCANGGANAATAAAAT…
134	SU102	HE799448	AANAGCTGNTTATAAGTTCTCATATATTAGGGGCGCGAGCCTATGCGNTCGCCTCTCGTAGACTGACATCGACTCTGAGCGCGAGCCGAGGTCTAGGTTGAATGCGGAATGAGTCNATGCGGACGTTACTAACCTTTTCGGTACTAGGCGATACATGTATACGTAAGTTATCAGTTCGCACGTGTATCGGANATATGCCACGCGGGAACATGTATTCGCTGCCCGAATTCAGCGTGGCGCCGTGAGGGACTATAGTTNCATGTCAGANTGCTGCCGTAAATTTACTAGCTTGTTCTGANATTAGGGCTAATTCACCATTTTTGACTCAATATTGGAAAAAGGTTTGNTTGGTCCCTACTGNCCGACNTAAAACGTTCCGTTCCAGGGTTCCCCAGGTCT…
135	SU103	HE799449	GTGTCGCGGCGAGGCTTTCCCCACAGTTAAATAAACCGCGTTGGTCGATGTTTTGTGTCGATGACGCACTCAGTGTACGTCTCTGTCTATTGCTGTTACCTGATATGGTTATTATTTGCATTCTTCTGTCTTTGACAACAGGTCTTTTTACACCCGGTAAAATTGCCCAAAGGGTTTTCAGGAAACTTGGCCAATTAGGAATTTCTCGGAACAAAAGGAAAAAATAACCTTTTTTAAACCAATTCCCAAAAAAGAAACCTTTCCCTTTGGGGAAAAAGGTTTTTTGGGGGTTCCGGGGGTTGGGGAAAAACAGGAANGGTTTTTGNGCGGAAAGGTTTGGCCCAACGAAAAGGGCCCGGGGGGTAAACCCCCTTTCCCGGGGGGCCCCCCGGACTCTGG…
136	SU104	HE799450	AACTGACACAACTCACTATNAATTGGCGACCTNGCGCGTTTACTAGCCTGCATGTGCCCGAGCGGCCAGCTGANTTGTTATGNATGTCGTGCGGAGTCTACCCTTTGTTCACGGCCACATGTTTCANGACATNAAGCNTGTGCCGAATTGCCCTGATAATTGCCGGAACGNCGTCCAACAATTGGAANNGATTGACTGANAAANNNGGCNGTAATAGAATGATCCNANTGTGTTGANAAAGGCNTTNACACAAAGGTCCNTNTTTAAGGTGAAAAAACAAGTTACANAGATTCGACAAAAATAACGAACTNAANGNGAATGATTAAAATGNAAGANAGTTATTGCNAANATAGNTAGGTGCACATGNGTTAAACACTATNTAAANATAGTGNTAAATAA…
137	SU105	HE799451	AAANNATGTTTTAGATTNATTAATTATGGGGAGCATTGCGGCGNTGTNTAGATGAAGTGATCTGAGCTGGATGCCGAGGTTAGGTTAATGTCGGATGANTANGCGGATGTATAACTTCGTATGAGCAGAATATATGAATGTTATAATGACAGGTGAANCGGACAATGNTTGAGCACAGTGAAATTTNCATGANGGCGACATTTTTTAAACCTTTGGTACAGNANTAGTCNATGGNATAGAGAAGTGGNGTGGCATNGGTAATTGAAGAAGTTAANCGGAGTGGTTCTTCCAAAAAAANAAGAGGTGGAAGNGGCAAAATTGGAAGGTGGATAGGAGTGAGANGACATCATTCNAATTAAGATTGAAANCAAGTGAAGACATAACCAGAGAGGGACTTGC…
138	SU106	HE799452	GTCGCGGCCGAGGTAGAATTTATTGAATCATTTCTTCAGTTTGGAAGAGGCGCTAAACGTCTCAGGCGGAAACTTATTTTGGTGGATCGTTGGTTTTGATTTGTTGTCCTATTTGCCTTTTGCCTCTTAATGGGGGATTTNAGAATCCCTTTNGAAAGGTGCCCACATCTTGAGTGCTNGGATTGAATTAGGTCTCCCAAAAGGAGAGAGTGTTGTGAAAATTCTCCCAACCCTGGAAGCATCTCATGATGGTTCATCCGGGAGCAGGACCAGGAAATTAGCATTGCCTGGCTCAAAATAATGTTAGGAAAATGTTACCGGAATAATGGCTAATCTAAGCCTGTACCTCGGCCGCGACC
139	SU107	HE799453	ACGCCCTTAGTGTACTTATCACCCATCCGATGCCAATTGCCTCATAGGTTCATACATGGGATATCCATTTCTCCTAGGGGATGATNGTCATATAGGGATATGCCGTATTTGTCATTTTGAATTTTTTATGGCATTCGGAGGAATGGGGGGTAGGAAAAGGNCGGTAAAGTTGTGGATGCTGCTTCGTTCTAACAATGTTCCGCCTGGAGCACATATTTTCCTTATCTGGAAACTGCATTAACCCACCCCACAGATAACTGATTGCATCCAGTCTTTATAAACAACCGCGATGTTTTGCGCTGGAGTACCTCGGCCGCNAACCAANGGCG
140	SU108	HE799454	AGGTAACTGTGCATTGTAAACTNTGATCTATGCTGGACGATCTTCTGCANAATGTAAGAACATTCTTCAAATATAGATTGGAATGAATGCAGTATCTTCATTTTGTAGTCTCTTCATGGCGCATGCNGATTCAGAGAGCGNTGTGACCTTCCGAGAATCCATACCGCCTGGTTCCATTATCGAGTAGACGTATCGTCGGAATCAGGACTCGAGCATGCGTAGAGCATCCTAGTCGAANACTTTGCTCGCACTCAAGACTGTAAATCTATTACTACCAACATTCGGGATGGCACTGTAGCGTCGAGTGACACACTCGAAGCAATNGAATATTCGTTACATCGGCGCAATGCGAGGCCGCGATCATCTNGGCAAAATTCAGAATATACCGAAAGGCCATAC…
141	SU109	HE799455	GAGCGGCCGCCCGGGCAGGTACCTATTACTGTCGTGGCAGTCCTTTGAAAGGAAAGGGGAAGGGGATCCCGGGCGCGCGAGAAGCGCGCGAGGGGTGAGGTAGGAAACGCCGACAAGGACGCTAATGTCTTTCTTTGTCAATTCTACTAGAGAGATAAAGAAATCCTGATTGATTAGAATTCCAAACAAGTCAATCAACAACCTTATTGCTTTAATTGCCATTGGGTCCGCGATTAGCCCGAAATTTCCAGTTAGGTNTGTCGCACATTGTTTATACTAGGTGGTTGGGTTCGTGCGTTTCTCGACCTGCCGTATTACAACCGGAGGAAGCATTTTGGAGTTGTTTCGTTCCTGTTANTAGCATTTTGATTTGTGTAATTGACCTGAGGAAATGTTTGG…
142	SU110	HE799456	CNAAACTTACGANCATNTAGGCGCTAGCGTCCCTGTAGATGATGACGAGCGCGCGAGTCGTAGGATTGAAGCGGCGTCTACTTCGTNTAGCATCCTAATACCGAATTCAGCGACGGACGGACTATGCCGGGATCGGCATTATGCGGGTTAGGAG
143	SU111	HE799457	GTCGCGGCCGAGGTACGAACATCTGAAGATGACAAAGAGACGGACCNCCGATNCGAATTCGTGGGAACTATTCACGGTATCACCACACACGGGCGATCATAGAGCAGGGGAATGGCTCCCCTTGNNTNGGTTCACCACCCGCTTAGAGAACATGGATCTGGCGAATAGTCATCCTCATGCGTGGTTCTACCNCCGTTGAGCGTAATCGTTGCCAATAACCAGTCAGCGCTGTCGTTGTTTCGCAATAGAATCGTTATCTGATTCGCTAAATCGATAGCGGACTGTGGTTGCATTCGTAACTTNAATTTAAGTTGTCTGGGTTAGAGTAGGTATGTTGTCATTGTTTGGAATAATCGTCATTGGAGGGTCTCGGGGTAGTGNGACGAAGTTTGATCCATG…
144	SU112	HE799458	GTCGAATGTGCCTCTAATGCTGCTCGAGCGCGCAGTGTGATGATACTGGCGATCGCCTGGTNTGGGGCGAAGTANTATCCTGTATATTACTATTNAACTGGCCNGTTAATACCTTTGTTTTAAGCCAACTTATAGTTGGTTTCTCTAAAACAAACGGTCTATCTCCTATACCAATAATTTACCTTCACCTTTGGTATAACCTGACNTTACCATTTTAGAATCACCAGTTATGCTCCGGTTCTTGGTAACGCAGAAACAAGTTTGGTCCCCTGGCCTGCAGTGTGTTAATCCAGAACCACCGAATGGGTCTNGGGTATCAGCAATAACAGAATACCAATCCCTTTTGCATGGCCAGCTGTAATCTCTGGTTTGCGATTTTCAATACTCGGCCGGCNTTTA…
145	SU113	HE799459	GCTCGANCGGGCGCCANATGTGATTGGATATCTTGCCAGAATTCGCGCCTNNTGGTCTGCGGGCGAAGGTACATTATTCTGTAATAATTACATAAGTTGACTGGGCCTGGTTATACTTTGGTGTTATACCACACATTTANTTAAATTTGGTTATTCCTCACATACAGAAACANAACCCAGGGTTACCCATCTATCCCTCTATTACACCAGAAAACTAAACTTCTCTACACACTACATTCCCACAACCCTTATGTTAATAACCCCACAACACTGAGAGACACCCATTACCCCAATCTATTNGGATCTACGACGCAAAGATTTTAGACGCTCTCAGGAGTACATGTGTTGAGACAGCCCAGAAAGGAACCCAGAGTATGAGGGTTCCCACAAGGGGGCCCT…
146	SU114	HE799460	GTGTCGCGGCCGAGGTACTTGCACTCTACATGAGAAAGTGTGTTGGATTCGTTCTACCTATCCCTCACGCACGTTCGCGGGGGATATTTATTTGAACTTCAGTCAAACATCTGAACTAAATTATTGCTGCAGCATGAGTGGTGGTGCCTCCTGCTATTGTTCTTGGAGGTCGCTGGTTCAAAAATCTACCGATCTCCCTGCAAAACCCTGCCGTGAGAAGGATAGGGCTTACCGGCCCTTGTTTGGGAACTTTTGAACGGTTATTGAGACGTTTCAACTATTTAGAGAAGCAAAAGAAGGAGGGAGTTGAAGGATTAAGGAAGGAAAAAGGGGCCTTCAAAAGGGATTTGAAATTTTACAGGGTTGTTGAAAAACATTTTGGTGGCNCCGGGCAAAGGG…
147	SU115	HE799461	TGGCGCAGTGTAATNGATATCTGCAGAATCGCCTTTGGTCGCTGCGAGTGTTGGCGTCTGCGATCGCATCTCTCTCNGTGGATCACGAGGTGAAAAATATGACGACATTCATTCGAGAAGGGACGTCATTTGTAACTCCTTCATCTATCANGATCATAGGTAAGAATTGTCTATTCAACAACGTGGAAGATNCAAGGNCANCTGGCCGCAGGCTTGGGCGTGGGCGTGGGCGTTGAACGCCCAAGANNGAGGAAAAACGGAGAGGGAAAGACCCGCGTGGGAAGTCCTTAACGTCAATTNGGCGTTGACTTGGTTTAAACCCGTCAATGCTTACTTANTATAAATTTACCCGGTGGAGGGGCAAAGTNAGAGCCTGTGTTGTTTGTGTGCATCCTAAAA…
148	SU116	HE799462	AGGTACGGATCTGATACAACGGAGTCACTCTTTAAAACAGATTTGAAAAAAGTTTATAGTTGAGAAATGTGCAAATAATGTCCCGCAGGCGCTGGGAGCCCAAGGGTTGGGGTTGGTTAAATATTTTTAAGAAACCTTTAAGGTTTTTTGGGGGGGGGGGGGGCTTGGAAAGGGGATTAACCAAATTTGGAAAGGTTGGTTTGGAAAAATTCCAACCATTTTTAAGGGAATTTTAAGGTTTTAATTTTTTTGGGGGGCCTTGGAAGGAAAAACCAACCAATTTGGTTGGTTGGCCGGCCAAAGCAATTTTTAAGGAAACCTTTAAGGTTATTAAGGTTTTTTTTTGGGGGCCTTGGAAAAAAAATTAACCAGGTTTTAAAAGGTTGGTTTGAAAAAAAA…
149	SU117	HE799463	GTGTCGCGGCCGAGGTGCCCAAAGAATGAAATAATGCAGAAGTTAAACCAAAAAAATCCTCAATTGACCATAAGTTGGTTGGTGCAGTTGAAGAAGTTAATCCCACTCGGTGTCAGCGGCGGGCTGCTCATTTTCGCAAGCAGCTCATCAAACAAATTTCCTTCAGTTTTNTGGTCGACATTGTCGCTCTTCAATATTCACTGGCGTTGCCTCTCGTTCCCTCTCTCTATTTAAATTCTCGTTTTTTACGCCACTGGATAAATTTCCAATATTTGTATTGATCTCAAGGGGGAAATTTCAGCAGTGGCTTTAGAACCTGCGCATGCGGTAGGCGGCGCGGTCATATGCGCGCGCTGCGGCCCCTGCGGTCTCGAAGGTCCCGAGCCAAACCCTAGCCCC…
150	SU118	HE799464	GCAGTGTAATGATATCTGCAGAATCAGCACACTGGCGGCGTGTATATTGGATCGAGCTCGGTACAGCTTGGCGTATCTTGTCNTAGCTGTTTCTGTGTNAATGTTCGTCACATTCACACAANTAACGAAGCTAATGTAAGCTGGGTGCTATAATTAACTATCANTTATGTTTGGCTCATGCCGTTTCATCGGGAACTGTCT
151	SU119	HE799465	TGATTAACGACCACTATATGGCGANTATGCTCTAATGCTGTCAGNCGCGCATTATGNTATTGCGATCGCCTGGTCGGCGAGNATCCAGGCAAATCGNGTGTTTAACTGATCTCGTAATCTTGGTGTATCGTCAATAGGAATATTGCGGGATGNAAAAANTCAATACGCTTTCTACCCATCTATCTATATATTTGANAATATGCCGGATATCCNATTNTTGACATCATCCCTATTGTNATGAATTTGGATATCCATGCTAATTGAACTTTATTCGAGCAATTTGCTTCGAATGGTTNATAGNACCTCGGCGATGACAAAGGGCGAATACCAGCACACTGGATGGCCGTATAGTGAATCCGAGCTCGNAACNAGGCTTGGCGTTAATCNTGNCCTTAGNCT…
152	SU120	HE799466	ATTTTAAAGAATTCAGTATTGAGGGCGACGTATCCGCGGCCCCTCGTTAAGCAGTGCAGGCATCGAGCGGCGNCGGCCTGAGTCTAGGTGAAGTGCGACTANTCATTGCGGACAGTTACTACCNTTGGAGTNCTAACGGGACTCACGAATTTNAGTCCCGGAATTTTATGCCCAGNCTGCAACAGATTCACCGGATGATTTGTTGACGTTACTNGGAAGCTNTNGCCNGTCGCGCATGGGNGGAGGGGCACNAGCTTCGATATCTTAAATATCGTCNAGTAATATTCACGNCAGTGCNGATTCGGTCCGCGAGCGGGTGGCGAAGGAATCAGTGTTTGCCTGAATTAGGATGTCGTTGGAAACCNGTAGCTGACTAGTCGTTCGTAGAGTCGATTTTGA…
153	SU121	HE799467	AGGTACAGAACGTGATACTNAATGAGAGACTGATTGTCACCTACCTATTTGCCTAGNGACCGACTTGCGCTGACGTCAACACGAGCCCGTCTAAGGACGAGAAACGAGCTAACACTTCTCTGTAGTATACATCCCCATCAACAGCATTGACCAGGGCGTATAGCTCCCTCACGTTAGGTCACACAGATGAGGGNAAAGCGTTGACAGGTANTAACGATTAACCTGTGGTGTTTCTCTATCCGAAACTTAATCGGTACTCAAACNGTCGAAGGTTTACTCCGTGATGATAAGATTGGTTNTAAGTGTAGTCGTATATATTTGATTAAGCTATTAAGTCTCNCGAGATGGAAAGNACTGTGTTGGTACCTGAGCCCAGGAGGAAAGCGTGGGCGTAGATAG…
154	SU122	HE799468	AGGTACACACCAAAGACATGTTTGATGGGGCCATCCAGTGTTGTCTTGAGAAAGGATTGCTGAAGTAGATAATAATTATATTAGCCAAGCAATAAGTTTCTAAGCCATAATTTTTCAATGCGATTGGAGTGCCAGTAGTTTTAGATTCACTAGATGTAGTTCACGATCACTAGAGTGAGTTTAAGTGTTACATGAATAGGAAGAGCTCAGAACAATGAGTTTCTTGCCTGTTCATTTAAGAAGTTCAATGTTATGATTTCAATTTCTATCANAACTGTGCCAATATTATGGACGTACCTCGGCCGACTGACCAAT
155	Down Contig1	HE799469	CATGAATTACCGCCAANGNTTGGTACACGAGCTCGGGATTCCCACCTAGTAAACGGTCCGGCCAAGTGTGCTGGAATTNGCCTTTGGTCCGCGCCCGAGGTACACCCAAGGCAACATTAGACCACATACACACACCACCGAGTCGGACTCTGCCGATAATGCTCGGAGTTACATTGAATAATCCCTCTCCCCGGATCTTGACCACTCTTCTTTCTGGTATCACCCAGCTTCACGAGATCTACAGACCCACAAGGACTATACAACTTGCTAGTTTTTCACAGGATTCCGCCCGCTTGATAGTTTTCACAGGATTCCACCCCGAGTTGGTAGTTTTAACGGGATTCCGCCCACTTGATAGTTTAACGGGATTCCGCCCAGCTGGTAGTTTAACGGGATTCC…
156	Down Contig2	HE799470	ANGTACTGCTTTGGGAGGATGAGGGGGCTTCACTTCCACTGGTGGCTTCTCATGGTGGGGAGGAGGTACAGGTTTCTTAGGAGGATAGAGTTGGGGTTGGGGTTGGCTTGAGGAGGGGACTTATAAGGGTAGTGGTGAGGAGGAGGAGGCTTTGTATAAACAGGGGGTGGCTTCACCACAACACGGAGGCTTAGAGAGTGCGGCTTCACCACAACTACGTGNGCTTGGCGACTGAGGTTTCACCACTACAGGAGGCTTGGGAGGAGGTTTCACTACAACACGAAGCTTGGGAGGCGGCTTCACCACGACAGGTGGCTTGGGAGGTGTAGTGGGATATGTGGCATCTGTTGCGAGTGCAGTTNNAATGCAGCTGCACCGAAAGAAGCACTANACCGGACA…
157	Down Contig3	HE799471	GTGTCGCGGCCGAGGTACAGAGCGGGCATCGTCGCGGCCGAGGTACCAAAGAGTGCCCTGCCACAGAAGGGGAGGAATCCGATTCACCATTAATGGACACTCATACTTCAACCTGGTTCTAATCACCAATGTTGGAGGAGCAGGGGACGTCCACGCAGTTTCCATCAAGGGATCTAAAACTGGATGGCAGCCAATGTCAAGAAATTGGGGCCAAAATTGGCAGAGCAACAGCTACTTGAATGGGCAGAGTCTGTCGTTCCAAGTGACCACCAGCGATGGGAAAACAGTAACCGCATACAATGTGGCTCCCAGCGGCTGGCAGTTTGGTCAGACTTTTAGCGGTGCTCAGATACACTGACATGACCCAAAACATCACAATTATATAGGACAGTATTATGT…
158	Down Contig4	HE799472	CATTGGTCNCGGCCGAGGCCTGTGTTTGTAGCACAAAACGTGAATCCCGAGGCCAGTCGACATATCCCCACACCTTCTAGTGCTCATTACCCCATTTTCCATCGAAGAGACTGTCCTCCAGAGCAGGAAGGACTTCAGCTCGATTCTCAAAGTCATCTGTTTGTTTGGTGTCAAGTATAGACTCACCATCTTTGGATTNGTTCTCAAGCATGTTGTCAAATTTGAGGAATGTTGGCAATGGCACCGACGTGAGGAATGTTGGCAATGGCACTGATAGTGATGTTGCCATTGTGAATGTTTCTAATTTCTACAATGCACCTCCTTGTGCATCTGGTTCAGATTTTCCACTGAATTCAAACATAGGTGTCTCTGCTTGTATTGGATGAAAATCGGACTTTT…
159	Down Contig5	HE799473	AGGTAAACCTTAGGGTTCGAATCTGAGTTAGGGTTTTTAGGGTTTCTCGCGTCATAAGTCTTAAGACAAGGGTAGATAGGTTTCTTCTTTCAAGCTGCAGCTGCGTGTATCAAGGAAGCAAAACAAAGCCAAGCGAAGATGCCGATGCCCGAGCCTCTGTTGAACAAGAAGATTGTCAAGAAGCGCATTAAGAGGTTTAAGAGGGCGCAAAGCGACCGCAGGATCACTGTTAAGGAAAGCTGGCGTAGACCAAAGGGTATTGATTCCCGTGTGAGAAGAAAGTTTAAAGGATGCACCCTCATGCCCAACATTGGTTATGGATCCAACAAGAAAACCAAGCACTACTTGCCTTGTGGCTTTAAAAAATTTGTAGTGAACAATGTTAGTGAGCTGGAACTT…
160	Down Contig6	HE799474	AGGTGCAGATTGTACGCGTGCTGAGGAAGGTGCCAACTATAGCTGCATGCTGTGTGCTTGAGAACTGAAGGGAGGCCACCTGCTTTTCCTTCCAACAATCTTTCGTATGCAGAAAATTTCCTATATATAGTTGGATTCATTTGGTCAATAGTGCATACAAACCTAATCCTCGACTTGCAAGGGCCTTGGATGTGCTTTTTATATTGCACGCTGAACATGAAATGAACTGCTCTACTGCAGCTGCCCGACATCTTGCTTCAAGTGGTGTGGATGTCTATACGGCTCTTGCTGGAGCAACTGGTGCTTTGTATGGTCCTCTACATGGAGGGGCGAATGAGGCTGTTCTTAGAATGCTGAATGAAATTGGGACAGTTGATAACATTCCAGAGTTCATTGAGG…
161	Down Contig7	HE799475	AGGTACATACAGCTGAGTAAGGCATCACCATTTGAGCAACAAGGTGCACCAATGCAGCTCCAATGGAAAACCATTCTTCCTACCTCCACAACCCCTGCAGAGCTTTCCTGCCCATGCAGGTGCTGTGCTGGGTTCAACAGAAGTAGTAGGGTTTTGATGGGCTCGTGGTAGAACTTACAGGGGGATCCTGTGGGAGTGGCCGCTGTGGGTATTGTGCTCGTTGAAGGGATTGTAGGGGTTGGTGACACAGAGGGCGTTGCAGCAAACGGCGATGGTGGAGATAACACTGGACTAACCGTAGGAGCTATGGCTGCCACTGGACTAACAGTAGGAGTTGTTGTGGATGCCACTGGACTGCCTGTGGGCGGTGTGGACGCCACTGGAGCAGCTTTGGGACTC…
162	Down Contig8	HE799476	AGTGTACAGAGCCGGCATTGTCCCTGTTCTACACAGAAGGGTTCCGTGTGTGAGGAAAGGGGGCGTGCGGTTCACAGTAAACGGATTCAGGTATTTCAACCTGGTTCTGGTAACGAACGTGGCGGGAGCAGGAGACATCGTGAAAGTGAGCGTCAAAGGAGCTCGAACAGGGTGGATGCCAATGTCAAGAAACTGGGGCCAAAATTGGCAGCGCAACACTGTTTTGGTTGGGCAGGCGCTGTCCTTCAGAGTCACAGGCGGCGACCGCAGGACCTCCACATCATGGAACATTGCTCCCCCAAATTGGCAGTTCGGTCAGACTTTTAGCGGGAAGCAGTTCCGAATCTAAATCTAGTCTCCCCCAAGTTCAACCCATCATCTTTTCCATTATTGTTTCCG…
163	Down Contig9	HE799477	GTGTCGCTGGCCGATGTACACTTGGGCGGAATCCCGTTAAACTACCAGCTAGGGCGGAATCCCGTTAAACTATCAACGGNGGGCGGAATCCCTTAAAACTACCACTCGGGCGGAATCCTGTGAAAACTAGACACTTGGGCGGAATCCCGTTAAACTACCAGGCTGGGCGGAATCCCGTTAAACTATCAATGGGGGCGGAATCCCTTAAAACTACCACTCGGGCGGAATCCTGTGAAAACTAACACTTGGGCCGAATCCCNTTCGAACTATCAGCCTGGGCGNGAATCCCGTTGANNGCNATCAANNTGGCGCGGAATCCCGGTTNTCGTACCGAACTGCAGNGTGGAANCCGANTCGACGGACTATCGAGATCNGGGCAGGANTCCGTTTCGAAACACT…
164	Down Contig10	HE799478	TTNTCCCACGCGGGGAGCCTTCTTTTCTCCGATTTATATATTNGTGTCCTTTGTGCTGTTGTGGNTGTGCGGGAGAAAAAATCTTGCTGTNTTGTGCGNGAAAAACACCCCCGGGTTGTAGTATATTCAAACCCCCAAAAATGTGGTTTGTTGNGAAAANTCCNNCACNCCAGNGGGGGTGTATAAATACACAAAGCGNTCTTTATGTGGGAACCCCCATAATNGGAATTTTAAACCGCCACCAAANAGCCCTACTTNGGTTTTAAATCCCCTGGAAGCCTTTCCGGGGAAATTTCCNNAGACCTTTAACGTTATACCGGGCCTCTGNCCCCAAAGTTTGGTGGCCTGGGAAATTTNGAGCCCTTTGGGTTTCACACCGGCCCGAAGTTTGACGGNGCC…
165	Down Contig11	HE799479	AGGTACCTCAGTATAATGATAAGAACCATGTTCGAGATAAAAGTAGTTTTCATGGGGCCAACAGTGTTAAAGCGACCTCATTTGAAGAGGAAGCTCTTCGGACAATGAAAGCATTTTGGTTGCCATCAGCAACTCCTGATGCACCAGTGAAAGTTGAAACACCTTCAACTGATACAATTTGCCCGGAAGGTAAAAGAGAAGCTAAGGCTGAAATCTCTTTTCCCTGTTATTTTCACAAAGGATAAGCATGAGAAGCAAATCTGAAGCTTTTGGGAGGCAGTTGCATTTGCCCCAGCTGCAAAGACAACCTTAAACAAACAGACATACTTTAATGGCAATCATGCACATGCGGTCACATTTACTGCAAAAAGTGTGCAGAAAAATTTGTTGCAGTAGATA…
166	Down Contig12	HE799480	AGGTACAGAGCGGGCATTGTCCCTGTTCTCTACCAAAGGGTGCCCTGCAACAGAAGGGGCGGAATCAGGTTCACCGTCAACGGCCACTCATACTTCAACCTGGTTCTAATCACCAACGTTGGAGGAGCAGGGGACGTGCACGCAGTTTCCATCAAGGGATCTAAAACTGGGTGGCAGCCCATGTCTCGCAATTGGGGCCAAAATTGGCAGAGCAACAGCTACTTGAACGGGCAGAGCCTGTCATTCAAGGTCACCACCAGTGATGGGAAGACGGTAACCTCATACAACGTGGTTCCGAGCAGCTGGCAATTTGGCCAGACTTTTAGTGGTGCTCAGATACACTGACATAAGTAACCAAGAGCATCGGAAAATTAAGACAGCAGTGTGTATTCGTATCAG…
167	Down Contig13	HE799481	ACCCAATTAATGTGATTAGCTCACTCATTAGGCACCCCAGGCTTTACACTTTATGCTTCCGGGNTCCGTATGTTGTGTGGAAATTGTGGACGGAAACGAATTTCACACAGGAAAACAGCTATGACCATGATACGCCAAGCTTTGTACCGAGCTCGGATTCCACTAGTAACGGCCGCCAGTGGTGCTGGAATTTCGCCCTTAGGTGTTTGCTAACAACGTTTTTATTGCGTTGTCGATTTGAAATATAATGGCGGACTCGAATGCACCAGAGCACCAGGATCGCGGCCTGTTCGGTCTGTTTGGGAAGAAGAAAGAAGAGGAGACACATCAGCAGCAGCCCACTGGCCACGTAGGCGATGTTCACCATGCTGCCCCTGCTTCTCAGGGCCACGTGGAGGA…
168	Down Contig14	HE799482	AGGTACCTAAAATTTACATGCTTCAGGTTATTCAACCCCAATAATTCCACAGGAAGCCCTCCCGTGAAGCCATTTCTGGACAAATCTAACCACGCCAGCTCCCTGAGCCGACCAATGCTCGCCGGCACTTTTCCCTCTAATCGATTTCCAGACAAATCCAGACGCCTCACAGAGCTCAACATCAAAATCGACCACGGAATGCTGCCGCTCAGCGCGTTATTTGACAGATCCAAAAATTTCAATCTTCTCTCGCCGTCGACAAGATCGGGTATGGTGCCCGAAATCAAATTGTCCGATAAATCTAAGTAGTCAAGGCATCCGCCAGGCGATGAGCATGGCGCCGGAAATATCGTATAATATCTTGCGGATGGAGCCGTACCTCGGCCGCGATCTAAGGTG…
169	Down Contig15	HE799483	GTGTCGCGGCGAGGTACAGGTTTCTTAGAGGATAGGTTGGGGTTGGGGTTGGTTGGGAGGGGATTATAAGGGTAGTGGTGAGGAGGAGGAGGCTTTGTATAGACAGGGGGGTGGCTTCACCACAACAGGANGCTTAGAAGCGGCTTCACCACAACAGGTGGCTTGGGAAGANGTTTCACCACTACAGGAAGCTTGGGAAGAAGTTTCACTACAACAGGAAGCTTGGGANGCGGCTTCACCACGACAAGGTGGCTTGGGAGGTGTAGTGGGATATGTGGCATCTGTTGGGAGTGCAGTTAAATACATGCAGGCTGCACCGAAAAGAAGCAGTNAGAACCCGGACAACACCAGACATTCCTCCCCCATCTGTTTGAGAGAAGCTCACCTCNGGCCGCNGAC…
170	Down Contig16	HE799484	AAGGTACTTTGGCGGACTTACAACATACAGAAAGAGTCGACCCTTCACCTTGTCATTAGTCTGAGGGGTGGAATGCAGATTTTTGTGAAGACCCTGATCTGGGAAAACCATTACCCTCGAGGTGGAGAGCTCTGATACCATGACAACGTGAAGGCCAAGATTCAGGATAAGGAGGGAAATCCCACCCGATCAGCAAAGGCTTATTTTTGCTTGGTAAGCAGCTTGAGGATGGGGCGCACCCCTGGCCGGGATTATAAACATCCAAGAAAAAAGTCCGACTCTCCCACCTGGGTTCTTGCGTCTTCGTGGTGGATTTCTAAGCGGTGTCTTTCTATTGGGATTTGGTGGGCATAAATTTTCATCCTAGTATAGATTTGTCTTAGTATATAAGAAGCTATA…
171	Down Contig17	HE799485	ANGTACAAGGGACAGGATTTTGAACTGTTGCCATTTGGGGCAGGAAGAAGAATATGCATGGGACTCCCTCTGGCACATAAGATGGTGCATCTGGTATTGGCTGCACTGGCTCACTCCTTTGACTGGGCACTTCCTGATGGATTGCCTTCGGAGAAACTGGACATGAGCGGATGAGCTTGGAGCTGCATTGAAGAAGGCCCAAGAGTTGACTGCCATTCCCACACCGCGCTTGCCCCATCACCTATAATAGTACAACATGAAAGATCAATTATTTATTTATTGGTTTGGTAGTTTTGATCCGTGTCATCCAAACAAAATCCCCACTACCAGTAGAAGAAATATACTAAAACTATGCAAGATCTATTAGAGAGAGAGAGAAGATATATAGCTATGTAGCAG…
172	Down Contig18	HE799486	CGCCCTGAGGTACTTATTATTATCTCCCAATCATAGGCGGGTGCCAATGCTCCACCTCTGCCACGGGCTTACACAAAATACTATTTATCATTTCCGAAAAATTCAAAATCTTGGATCATTTTTTTGCTGCCTTCAGAAAAAAAGGTTAACCCTATCACGCAGCCCGTGTTGACAAAAACTAGAAACTATCCCTCTCCGATTGATTTGGATAAATATTATAATACTCTGCTGCTGTGCGTGTGATGCTTTTGTCTAATGAATCTGAGCACCGCTAGAAAGTCTGGCCAAATTGCCATGCCGCTGGGAGCCACGATTGTACCTCGGCCAGCGACC
173	Down Contig19	HE799487	AGGTACTAACAAATTCTTTTGTTTTTGGTGTGTGACAGAAACTACAGAGAATGCTGTCATTCGCAGCAACTGATTAAACAGATATCTGTTTCTGTTGGTTTGAGCAACTTGAGGAGCAAATCCTCAACATCCTTGGCATTTGACCACCCATTAACTTGAGCCTTCACCAGTTCTGGATTCTTCTCTAGTTCAGCTTCCACAGTGGGTACCTCGTGCCTGCTGACCT
174	Down Contig20	HE799488	AGGTACATAAAGCATTTACACAATTCAGGTATTACAATCATCTGGTATAGCTGAATTCAGGTGATTATTCGTCATCATCATCAGTGTCTACGGAGTTGAGTCTGGTCATGTCATTTACNGATTTTCAGAGCAGCAATAGAGCTTTTATACACAAGTATGTTGATTCTCATTCTCGGTAATTCAAGTAAATATTCTATCGTGCATATGATCGTTCCTCTTCATCTACATATAACAACGAAGACAGATGGAGTGGAGGATGGCATTGCATTCGCTTATGAGGTTTAAAAGAGGTTCAGTAGCAAAGAGCATGGCTGACACCGCACGCACTGAATATAACTGCCCTCCCAAGTAGCACTTCGAACTCGTCGATGATACTTTTTCACGGATCTTTCTTAACCC…
175	Down Contig21	HE799489	TCCCTCACATTTTTGATGATGTGACNCTCGTGTTGANATCCCACTGAGGGNGGTGTTGGATGATGGTGCTGCNNAAAATCANGCGTCCCGCNGGTGGTGNTTTTTTAAGACCCGCTCAAACAGGTNNTCCTTTGTGAACTGGGTNTGTGTCCTANCCCATATTNTTGGTGTGTCTCCTNCTTCTTGTTTTGAGGANCCCCGAGGGGGTTANNCACTGTGATGCTNCCCNGAGGCTCGNAAACCCTCGGGGATTTTTGNGACCCCGGGAAACCATTTTCTACGNCGGAAAGGTANGCANGGTACCCAAGTGCTGGGGTAACCGAGGCNCCGGATCCAACTAGTTGCCGCCCCCCAGGTGNCATGGNAATTCGGGCCCCTTGGGTCNGCGGTCCCGGAAGG…
176	Down Contig22	HE799490	GCCCTTAGGTACCTCTTCGGGAAGGCAGACGTGCAGATCAAACTGGTTGCAGGGGACTCTGCAGGCACTGTTACCGCGTTTTATATGTCGTCTCAAGGCGAGCAGCACGATGAATTCGACTTCGAATTTTTAGTGGAACAAGTCTGGAGAGCCATACATTGTGCAGACCAATGGTTTACTCCAAAGGAGTGGGCAACCGAGAGCAGAGGCTCTACTTGTGGTTCGACCCAAACTCGGAATTTCCATTCCTATTCCTTGCTGTGGAATCGGAAGCAAGTCGTATTCTTGGGTAGATGATGTTCCCGTAAGAGTATTCCAGAACAGGGAGGAAGAAACCAGGGGTGCCATACCCACAAAAGGCAGGGCATGGGAGTGTTCTCCTCAATATGGAATGCCGGA…
177	Down Contig23	HE799491	AGGTGACTGCAAAAGGGTATGCACAGATTTCAGGGCATTGGGTTCCAGAGTGACCGACCCATGCATAAGGCAGAGTATACCCTACAATGGAAGGGAAGCGTAAAATAGTGAAACCCACAGACTGCCCTACAGAACTCCTGGACTGCTACATCACTAGAAGTAAGCAACAAGTAAAGTCCGTTTNTTGGGATACAATGGGAAGTGGGTGCCTCAGAGCTGTGACTGCACTTTCTTATCACTNTCTTGAATTGAAAGCTCTAGTGAGGACCTTTCCATGGGAGTAATGGTCATTGATATATGAACCAACTACAACATTTCTGCTAATGTTAGCACCCGTACTGGTCTGTGTAGAGCTGGATGGTCTTCCACCATTCACTCACAGAACGGGCTCTNTGCTCT…
178	SD1	HE799492	AGGTACCTGCCTTTAATGTCATCAATGGAGGTTCACATGCAGGCAACAAACTTGCAATGCAGGAGTTCATGATTCTGCCTGTGGGAGCTTCTTCATTTAAAGAAGCCATGAAGATGGGGTCAGAAGTTTACCATCATTTGAAGGCCGTAATTAAGAAGAAGTATGGTCAGGATGCAACAAATGTTGGAGATGAAGGTGGTTTTGCTCCAAATATTCAGGAGAACAAAGAAGCTTGGAACTACTGAAAATTGCAATTGCGAAGGCAGGATACACTGGCAAGGTTGTTATTGGCATGGATGTTGCTGCGTCTGAATTTTATGGTCAGGATAAGACTTATGATTTGAACTTCAAGGAGGAGAATAACAATGGCAGCCAAAAGATATCAGGGTCCGAGCTTAT…
179	SD2	HE799493	AGGTGACACATATCTTCCTCTCTATTTCTATTGTTTCCGCTAATTTTTACACAGACTTTGACATCACATGGGGAAATGGTCGAGCAAAAATATTAGAGAATGGAGAGCAGTTGCAGCTCGAGTCTAGACCACACTTCAGGCTCAGGGTTTCAATCCAAGCAGGAATACCTGTTTGCCACCATTGATATGCAGATTAAGTTGGTCCCTGGAAACTCTGCAGGCACAGTTACGGCATACTATCTTTCTTCTCAAGGCCCCACCCACGACGAAATAGATTTCGAATTTCTGGGTAATTTGTCGGGAGATCCCTATGTCATGCACACCAACGTGTTTTCTCAAGGCCGTGGAAATCGTGAGCAGCAATTCTATTTGTGGTTCGACCCAACCACGGATTTCCAC…
180	SD3	HE799494	AGGTACACGAAGGCCCCAGTAGTGTCTCAGACCACGGTGATTCCTGATCTTCTTGATGACGCCCCAAATCATCCCTAAGCTTCATATCAAGGGCATTGGAAACCACCTGAAGAAACGACCATCTTTGTGATCCTTCTTCCTGTTGAGAAACCAGTCCGGGATCTTGAATTGCCTGGGGTTTGCCACTATTACCATCAGATTTTCCAATTCTTGTGCTGACAGCTCTCTAGCCCTTTTGCTCATGTCAACATCGGCCTTCTTGCAGACAATATTTGCAAAACGGCGGCCGATACCCTTGATGGAAGTCAGAGCAAACATAATCTTCTGTCGCCCATCCACGTTGGTATTCAGCACACGGAGAATGTGCTGAAAATCTTCATTCGCTATGAGCGACATTTT…
181	SD4	HE799495	AGGTACATTTCCCAGTGGGTGTAATCATTGTTCACCACATGAAAGTATCCATGTCGGCACCTGGGCATACGTTGAACAAGCCCTTCTCCAAAGTGGTTGAATGCAATTGTTACTTGCATATTTGTGTCCTGGGTATAGTCATCACTGTGCCCTAGGAGCATCACCTTATCATGGTGAGTCATGAAGTTGTTGGAGATGGTAATGGCAGTCGATCCCCTGATGGCGTCCACAAGTCCGTCTGCGCAGCTTGAGAGAGAACAATGGTCGAC
182	SD5	HE799496	AGGTCCGCAGAGCTTCTTTAATCGGGTGAAATCCGGAATCTCCTCTTCTTGCGCTGGAAACAGCTTCTACACTTACAATGGTTTTCTTGACGCGGCCAAAGCGAGTAACTTTGCCGGTTTTGGAAGCACGGGGTCTGATACAGATCGGAAGAGAGAGCTGGCTGCTTTCTTTGCCAATGTGGCCCACGAAACTGGAAGTTTGTGCTACGTGGAAGAAATTGCAAAATCGACTTACTGTCAGCAATCTGCAGAGTGGCCTTGTAAGAGTGGAAAGCAATACTATGGCAGGGGCCTTCTGCAACTGACCTGGAACTACAATTACGGCGCAGCAGGAAGATATGTGGGGCTCCCACTGCTGGACAACCCTGATTTGGTAGCGCAGAGAGCGGACGTTGCGTT…
183	SD6	HE799497	AGGTACTGTGAAATTCAACGAGGGGTTTAACAATCTTTGGGGCCCTGAGCATGAAACAGTGTCACAGGACCAATCTCAGATAACCATCTGGCTGGATAGGCACTCTGGAAGTGGGTTCAAGTCTTTGCATGCATACCAGTCAGGCTACTTCAGTGCAGCAATTAAGCTGCAGCCTGGCTATACTGCAGGAGTCAACACTGCATTCTATTTATCAAACAATCAAGTTCATCCCANATTCTCACGATGAAATAGACATAGAATTTCTGGGAACAATACCAGGCAGGCCATACACACTTCAAACAAACATATACGTAAGTTCATTTAATGGCGGAAACGAAAGAGTTACCACAGGCAGGGGAGCAGCAAATTCACCTGTGGTTCGATCCCACACAGGATTTC…
184	SD7	HE799498	AGGTACTTGATGACGACGACATGGTCAGGATGTTCGCCAGGCCCATACAGAATTGCGTTGCTCGACACCATGTCGTCTACAACATTGCTCTTGGCAAATTTCCTTGGAACGGAAAGTCTGCGGAGCTGACAGATTCATCCCGTCGTTGTTTCCCAAATGGTTGTAGCTCACAATTGCAGTTGGCTTGATACCAGCACCAACCAGAAAGTCCACAAGCACGGACTTCATCTTTAGTCTGTCCACTCTTGAAGTCATCTCCTCCAATAAGACTGTTCTTTTCGATGGCAAAGTCGGATCAGACCTGGGGACAAACGTATTTCTGAGGACTGCCAGTTGATAAAGGGAATGTTCTCCTGCACACAAGGCTATAGCGTAGAGGGTCGATGGAGAGATCTCAGA…
185	SD8	HE799499	AGGTACAATTATAGCCTATCAAGGAAGATTCGCTTACTCAGACTTTTCGCTTCTTAACCTTCCTGAAAAGTTCAAGAGCTCATTTGATTTCATGGACGGGTATGATAAACCAGTAAAAGGAAGGAAAATTAATTGGATGAAAGCAGGAATACTAGAATCTGACAGGGTTCTTACGTGTGAGCCCCTATTATGCAAAGTGAGCTTATTTCTGGAGAAGATAGGGGAGTGGAGTTGGATCCTATCATTTCTAAGGGTTGGAATTACAGGGATTGTGAATGGAATGGATATCCAAGAGTGGGATCCTTCAAAAGACAAGTATCTTGACGCTATTATGATGCCAACGAACTGTCCTAATGCAAAACCTCTTCTAAAGGAGGCATTACAGAGCTGAAGTTGGGC…
186	SD9	HE799500	AGGTACAAAGGCGGGTGTCAATACTCCACCTCAGCCAGGCGCTTAAGCCCACAACATTATTTAGGAAAGTTGTAAACAATCGAAGTCGCGGCCACCTGACAAGTCTTCTGCTTCTTTTTCCATGCCTGGTGCAGATCGTCCAAATGATAAGTATCACAATAAATTCACACAAACGAACACAGCCCTACCAAAAATAAAGACTCCACTTGGCTACATATCTTAATAGATACTAAATACCAAAGACTATCTTTCCCAAAGTTAAATCTGATACGAATACACACTGCTGTCTTAATTTTCCGATGCTCTTGGTTACTTATGTCAGTGTATCTGAGGCACCACTAAAAGTCTGGCCAAATTGCCAGCTGCTCGGAACCACGTTGTATGAGGTTACCGTCTTCC…
187	SD10	HE799501	GGTCGCGGCGAGGTAAACTCCATCCAGTATTCGTCTTCCTCTTCATCTTCCGTCTTTCTTCGTTTCACCAGGATATCCAGGTGTTTATTTGCAGTGGATCTCCCCGGTTCTACTGTCTGCAAGAAAGGGAAGGAAAGTGCGTGATCATGGGTTTCTACGTATTCTGAAGGATTGAAGGATCTTCAAGGATCCCCCCATTCATGCAGTGCCGGTCCAGTAGCAGATGATATGTTCCATTGGCAAGCTACTATAATGGGTCCTCCTGAAAGTCCATATTCAGGAGGTGTATTTCTCGTGACAATCCACTTTCCTCCTGATTATCCATTCAAGTCCCCAAAGGTTGCATTTAGGACTAAAGTTTTCCATCCAAACATAAATGCAATGGGAGTATCTGTCTTG…
188	SD11	HE799502	AGGTACATATACAGTTAAATTAAACCCAAAATACCCCACAACACCTGCAATTCACAGAAACAAATTCTTGAAAGCAAGACTTCTTTGCACAATACTTTGCTTAAACAATTTAACAATTTTCAACCGCGCAAAACCGTANAGGGTTCTTCCTTGCCGCTTAAGCGCATAGACGACATCCATGGCAGTAACAGTCTTGCGCCTGGCGTGCTCCGTATACGTAACTGCATCCCGTATCACATTCTCCAGAAAAATCTTGAGCACACCCCTNGTTTCCTCATAAATAAGGCCACTTATACGCTTTACTCCTCCTCGACGGGCAAGCCGCCTGATTGCAGGCTTAGTGATACCCTGAATATTATCTCTTAAAACTTTCCTGTGACGCTTTGCACCTCCCTTTCC…
189	SD12	HE799503	AGGTCCTGGTTCTAATCACCAACGTTGGAGGAGCAGGGGACGTGCACGCAGTTTCCATCAAGGGATCTAAAACTGGGTGGCAGCCCATGTCTCGCAATTGGGGCCAAAATTGGCAGAGCAACAGCTACTTGAACGGGCAGAGCCTGTCATTCAAGGTCACCACCAGTGATGGGAAGACGGTAACCTCATACAACGTGGTTCCGAGCAGCTGGCAATTTGGCCAGACTTTTAGTGGTGCTCAGATACACTGACATAAGTTACCAAGAGCATCGGAAAATTAACGACAGCAGTGTGTATTCGTATCACGATTTAACTTTGGGAAAGATAGTCTTTGGTATTTAGTATCTATTTAGATATGTAGCCAGTGGAGTCTTTATTTTTAGTAGGCTAGTGTTCGTT…
190	SD13	HE799504	AGGTACTGGTTCGTTTTTCATCAAAGTTGCTGGTCCACCTCTTAAAGGAGATGAATTTTTGAAGAATACCTTTCTAGAGGTGAAGAAGAAGTTTGAAACAGCTTTAGGGATCTTACGGAAGGAAAAGGTTACTATTGATCCAGATGATCCCAATGCAGTGTCACGTTATGCACAAATCATGAGGACTGTGAGAGAAAAGGCAGGGTTATATTCTGATGCAGATCGAGTTAAGTATACAGTTCGTGATTTTACTGAAGGTATTCCTGATGCTCGGTCCTACTTGAAGAAGTTGACAGAAATACGAGTAAAGAGTGGACTTGAGGACCATTTAGGTGCTGAGAAGATGATGATGGATGCATTGGAAGAAAGTGGAGAAGCAGCTGAATAAGACGTTGATGA…
191	SD14	HE799505	GGTCTGCGGCCGATGTACACTGTGTGTGGACATCACGCTTCACGAATCCCGTGCGTGACAGATGGATCGCTGCTTGTGGCCCGCTCATATGATGCAATCGCCATTAAAGAGCTCTTTCTCCCTCGCTATGCTAAGGGGAATTTGATAACAGAACGGGGATTTTGAAGAGGGGCCGCTGGTTTTCCGCAACTCTTCATTCGGGGTTCTGCTACCTCCCAATGTCGATNACCGCAACTCGCCGTTGCCGGGGTGGATAATGGACTCGCTGAAATCCGTGAAATACATTGATGCTCTGCACTACGCGGTGCCGCAGGGGAAAAGAGCGGTGGAGCTGCTGGCCGGAACAATGAGAGCTCCATTGCACAGATCGTGAGAACGGCGGTGGGCAAATCGTATTTG…
192	SD15	HE799506	AGGTGTTTTGTATGAGTGTTATGAGGATGTACATGTGGCAACGAGATCCGGAGTGTATAATGGCAGAGCGTCGGTTTATTGAAAAGGATGGCCTTCCAGCATTTCCAATGGGCAAGATTGACCAAACTCGAATGTGGAAAGTTGGTGAACGGGTTCGTGCAGTGCGACCTGTGGGTGACTTGGGTCCTCTTTATCCATTTACCGCTGTGTTTATGTGGCATTGATGATGGCACAGATTGAGATCCTGAAGAACAAAGGCCATTCATACTCTGAAATTGTTAATGAAAGTGTTATTGAACCTGTAGACTCCTTAAATCCTTTCATGCATGCTCGTGGTCTCTCCTTCATGGTTGACAATTGCTCAACAACTGCGCGGCTTGGGTCAAGAAAATGGGCCCC…
193	SD16	HE799507	CGCCTTAGGTGATTACTTACTTCTGCTGGCAGAGTCTCAATGCGCAAGGGTCGGCAGCCTCAAGCTATACCTTCGAAATCTCAATAATTATATCCTTGGAGACATCCAAACAAAAGCTAATGTTGGATATGGCAGCAACTACCCTCGTCAAGTTCATCACAGAGCTTCATCCATAGTATCTTACAAAGTGGATTCATCATTTGTGAGCTGCAAAGGGGGTTACTCTAACTGGTTTAGCCGGAAGANCGGTGACCCCATGTTTTGGTGGGTGCTATTGTTGGANGGCCTGATTCGAATGATAATTTTGCNGACGAAAGAGACAACTATTAACAGACAGAGCCTGGCACTTATAACAATGGGCCTCTAATTGGTACCTCGGNCGCGANACAAT
194	SD17	HE799508	GGTCGCGTGCCGAGTGTAGTAGGTGAAAAAATAACCCTGTTTAATCCAGCATGCTACTAAGAATTATCTTCCAGTAATTCTCGTATGTGCTTCTGGCGGAGCGCGTATGCCAGAAGGAAGTTTCAGTTTAATGCAAATGAGTAAAATAGCTGCTGCCTTGCATACACATCAAAAGGAAAAAATTTGCTATATATTTCTATTCTAACATCTCCCACAACTGGTGGAGTGACTGCTAGTTTATGGTATGTTGGCTAATTTCACAATTGTCGAACCTAATGCATACATTGCATTTGCAGGTAAAAGAGTAATTGAACAGACTTAAATCAGATAGTAGAGGAAGAATCTCAAACGTCTGATTCTTTATTTGATTTTCGGAATGTTTGATAGTCATGGTTCCAC…
195	SD18	HE799509	GTGTCGCGGCCGAGGTACTGTTGGTGCTGGCCGGATTGGTAAAGAATTACTCAACGTTTGAAGCCGTTCAATGTAACTTCTCTACATGACCGTCTTTCATTGGACCAGAATTGGAAGGAACTGGAGCAATGGGAAATCTTGATATTGTACCTAAATGTGATGTAGTTGTCATCAATATGCCTCTTTCTGAAAAAACTAAGGAAATGTTTGACAAGGAGAAAATCAGCAAAATGAAGGAGGGGGTTTTGATTGTGAACAATGCTCGAGGTGCTATCATGGATAACTCAAGCAGTTGCTGATGCTTGTGCAAGTGGATATATTGGAGGTTATAGTGGAGATGTTTGGTTTCCACGAACCGGCTCCCAAAGATCATCCTTGGCGCTCCATGCCTGAACCATG…
196	SD19	HE799510	AGGTCTCAGATCAGCCTCGCTAACAGATCAAACATAATGGGAGAATCATCTGTAACTACAGCCGCCATTGTAGCGCTGGTAATATTATTTACGTTTGCAAATCCTTGCTCATCAAAATCTGTTCTCAAAAGCGGGGAATCACTGGCGGCTGGAGAGCCTCTGGAATATGCTCAATACATATTGGTAATGCAAGGCGACTGCAACCTGGTTTTGTATGCACAACAAGGTGAAAGCGTTGCGGGCGTCAGGGACAAACTGGAAACAGGCGGCACCGCCTCCTGCAAGTTCGAGTATGCATGGATGACGGCATTTGGTGATATATGCTGCGACCACACCTGTATGGGCTAGTAGAACCTCCAGAGCCTTTGCTTCCTACATGCTCAATCTTCAGGGCGATGG…
197	SD20	HE799511	AGTGTACAGTCAGTNCGAATTACTTTGGATCTCTCACCCAGGCATCGACATGCAGGATCGGATCCTTTAATGGCGAGGAAATTTACGCGCCTTTCAAGAGCCTTCTTCCCATGGTGGACCCTAACGATATCGTGTATGGCGGATGGGACATAAGCAACATGAACTTGGCTGACGCCATGGCCAGAGCGAAGGTGCTCGAGAGTTGATTTGCAGATGCAGCTCCGGCGCCTACATTGCAAGATATTGGGTGGCCTCTTCCCGGACATCTTCCGAAACCCCCGGGAACTTCTCATACGCCCGCTTAAAACCAAGGCGAAGAGCGGCCCACACTAATATCTAATCAAGGGGATNTCGCAACGNAACGGAACAAGTTGCATTGACTAAGACTATAATTCCAGC…
198	SD21	HE799512	AGTTGCAATTTTATTCTGTTTCTGCTGAAAGTGGGTAAGTTGGCTTAGCATTGTACACCAAAAGCTGCTTCGTCCAGCTTTTGCAGGTTAAGAAGGATGAAGGAAGCAAAGGCGAAAAAGGGATCTGCATCTACAGAGACCAAGGGATAGGAAGGCAGCTGATAAAAGGAAGTCTCTTAGTGTTAAGGAGAAGAATCCAAAGAAGAAGCTAACACGAGCTGAGGCTAAAGCTAAAAAGGATCCAAACCAACCTAAGAGGCCTCAAACAGCTTTTTTTGTCTTCTTAGAGGAATTTCGAATAAACATTTAAAGCAGAGAATCCAAATGTTAAAGGAGTAACAGCGGTTGGCAAAGCATGCGGTGAAAAGTGGAAGGCAATGTCTGAGAAGGAAAAGGCAC…
199	SD22	HE799513	AGGTACAAGCTGTGAAACAAAACAATGAGGCGTATCCCGTCCACAAATATCTTTGGGTTACTTTCAGCATGGTTTTAATATCTCTGTGATCTGGGGTATTCTCAAAATCGCCTATCAACTGGGATTTTACCACCATAGCAGCCAAGTAAGTGATTTATTGATATACCTGGTAAATGATTTGGCACAATCACAGGAAATTTATCTGGGTTCAGCATTGTTGTAGAAGTCAATCCCATTTCAATTACTTGTCCTTCGATTGAGCCAGCCTTATTTGTGTCTCCGACTGAAAAGGGCTTAGAAAATTGCATGGACATTCCAGTAAGCATATTTCCAAGAATATCCCTTGCTGCAATTGCAGTTGCAATACCTCCTATTCCCCCTACTGTTAAAATGGACTGA…
200	SD23	HE799514	GGTTGCGGCCGAGGTGACACGCCGACACGGCCTCCAACGGGGCAGCTGCATCTGCCTATAAAATAACCAGTATTGAACGGATTCGTCACTGCTCCAGCCAAAACAGTGCCAATATTGATTACCATTCCATCGATGCCTACGGCGCCGTTTGGTGCAATCAGAGGAGAGGTCTGAGGACCGTAAATTGGCTGGTGAAACGGANCATGCGCACTGACCAGGGCACTGACTTGCTGAGTTCCCAACCCACGCGTATGGGAGAAGCTTCCCTTCATTAGCAGTGGACGGTAAAAGTGTTGGCATGAAATCCACAATGAACTCATGCAAAACCCTTCCACCGTAACATCCTCTGATGTTAACACCAAATACATGCAATTCGAGCTCTTTTCCGGCAGAGGCAGA…
201	SD24	HE799515	AGTGTACATAATCCGGCCCGCACACCAAATCCCAAACGACCGCCATTCCGCCGGGCTTCAAAACCCTCACAATCTCCTGACAGAGCGTTTAGTTCTCTCCGCCGCCGCCGCAGAGCTTTCGAACCCGAAGTTCTTTCCCAACAGTGTGCAGGAAAACCCCAGAAACCACCACATCGAAATAATCGTCCATNAACGGCAAATTCCTTGCATCTCCGCNTCCTGCAGGTGACTTTCTCCTGAACTCCTTCAATGGCCGCAGTTCTCAGAGTCGAANNAAACAGTTTTCTGCCCGTCCACCCACAGATCTACCCCAANCACGCGCCCGCAGCTGCCCTCTTTTNTCAGCTGCATTGCCACGTGCGTTCAACGAGAATACCGCGTCCGCATCCGATGTCCAGA…
202	SD25	HE799516	GTGTCGCGGCCGAGTGTACAAGCAGAGAAACGCTGACTTTCTTACCTGGTAAGAATGTCAACAGTGATTTAAACTCCTACATGGGTAACTAAGAGCATGCTCTACAAGCAAGGACTCTTCTCCTCACAACATAAGCACGAAGTTACTGTCGAACAAATGCAATGCCTTTGTCAATGCTTCCTTGCAATTCCTTCTTCAACTTCTCTAAGCCAGATCTTTCATATGAAGTCAATGGTCCTAGAGGGAACACTTCTTCAACACCGGCACGACCCAGTCTTACTTTGGAAGCAAAGAATGGTAGTTCAGTTACCTCAGATGCAACAAAAGCACAATACACAACACCATGCATCGCCCCTCAGACCACGTAGGCAGCATCGGCTAATTTAGCTGCTGCAAATG…
203	SD26	HE799517	AGGTGCAGAAACCGTTGCAGCAGAAGGAAGAAACAATGGCAATCGTCCAGGCTGAAGTTAAGCTCTTTAATCGTTGGTCATTTGATGATGTGCAGGTAGTTGATCTTTCACTTGCGGATTACATAGCATATCGGCAGATAAGCATGCCACATTCGTCCCTCACACAGCGGGGCACTACTCTGTTAAACGATTCCGCAAGGCCCAGTGCCCCCATTCCATTGAAAGGCTGACAAATTCATTGATGATGCATGGGCGCAACAATGGAAAAAAGTTGATGGCTGTGCGCATCATTAGAACCATTGGCGAAATGGGAAATTGTTCACCTTCTTACAGATCAAAACCCAATTCAGATTATTGTTGATGCCGTTTTCTCAGTGGTCCA
204	SD27	HE799518	AGGTACAATATAGCCTATCAAGGAAAGATCGCTTACTCAGACTTTCGTTCTTAACCTTCCTGAAAGTCAAGAGCTCATTTGATTCTGGACGGGTATGATAACCATAAGGAAGGATTTTGGTGAGCGGATTAAATCTGACANGGTNCTTACTGTGAGCCCCTATTATGCAAAGGAGCTTATTCTGGAGAAGATAGGGGAGTGGAGTTAGGATCCTATCATTTCTANGGTTGGAATTACGGGGATTGTGAATGGAATGGATATCCAAGAGTGGGATCNTTCAAAAGACAAGTATCTTGACTGCTATTATGATGCAAGAATGTCCTAAATGCAAAACTCGTTCTTAAAGGAGGCATTACAGGCTGAAGTTGGGCTGCCGTGTTAAGAATCCATGAATGTTCC…
205	SD28	HE799519	CGCCTTGGTCGGGGCGAGGTATATAGTTGATAGAAAAGCAGTTGTTATAGGAAACCTGGGAGGATGATGAGGGGTGTGGCATTGGAGGATAGTTAAATTATGAGTCACGGGTGTTGGGAAAAAGTTTGGTGAACAAGTTGGCACCACAGGTTAACCGTGGCGAGGGCCAGATTCTTACCTGGGCACACGCGACGAACCGCACCGAATGGCGCAAGCCTCAAGTCGTTACCTCGAATGTCTAGTTCTAGCCATCATCTCCTTCTCCCCGAAAACTCTCAGGGCGGACATTGATGAGGAAGAGTCCCAAGATGTTCGGGTCGTGTGTGATGGACCACATGTTCACCATGGCTGTCGTCCCCGCTNGAACTCGCATTCCATCTGCGGNTGCGATATCCACGT…
206	SD29	HE799520	GTCGCGGCCGAGGTACATACATGACAAATGGATTATGGGATGCAGTTGGCACACAGCATACTCTGGCTAAGTATACACTATACTCTCACTCCTCGCCAAAAATAGCCCTATCTAATAATTTATATCTGGTAGAATCTATATCGCGAATACAACTTTGGTTNTACCGCTACTTTCAGCGGACAAACAACTACTAGTATTAACTACAACTGCTTAGCAACGTAATTAGCTAGCATTACAGGTGCTGCGGGCTGCTTTGTTTATTGCAACCTCAGCCGCAAAATAGGAACAAGTTATGAAGTCCCAAGAAACGATAGAGAAGATAAAACAATTTATCTTCTACCAGTCAACATTATCTTTCATTACTCGAGAAGCTGCACGAATCCCATTTAATGAAGAAAG…
207	SD30	HE799521	AGGTATTTAGGCGCGGTTTGATTTTCATCGATTCAAAAGGAAACTAGTTCAATCGTAGCAGTTTCACTTAAACGAAAATGTCTGGGAGGGGAAAGGGCGGAAAGGGTTTGGGAAAGGGAGGAGCAAGGAGGCACAGGAAGGTCCTCCGTGATAATATCCAGGGGCATCACCAAGCCTGCCATCAGACGTCTCGCCAGGAGAGGCGGCGTCAAGCGCATCAGCGGTCTCATTTATAGGAAACCAGGGGCGTCTTGAAATCTTCTTGGAGAATGTTATCAGGGACGCTGTTACTTACACTGAGCACCGCTCGCCGTAAGACTGTGACGGCCATGGATGTCGTCTACGCCCTCAAGAGGCAGGGCAGGACTCTCTACGGCTTCGGCGGCTATGACGGCCTGC…
208	SD31	HE799522	GTGTCGCGGCCGAGGTACACACGCATCCTGCCTCTTTACGAATTCAGCAGTCGCCATCCGAATACGAAATCACCGTTCCCACACACATATCAAGTGGCAAAGTANGCCCCCACAAGGAATGGAACGGCCATAGCCATTGGCAGAGGAATGTATTTGGAAACACTCTTTGGCGCTACGTGATCTCGAATCACATTGATCACAAATGCCAAGGCAAAAGCCACCGGAACAGATTNTGTAAACAATGCTTTGGAAGTGCAGAGAATCCTTCCACCCCTAATATAGCCTGTTTCTATATATCAGAGCATAGGGTGCTTTGTGATTCTCCGTCCGGATTCCCCACATCAAATGCTTTGTAGAAGAGCCAAAACACTAAGGGGCCAACGACGCATCCCATTCACA…
209	SD32	HE799523	GTGTCGCGGCCGATGTACGTTGGCCAGACTTACTAGTGGTGCAGTGCTACAATCAGCTCCTTCCAGTTGCTGTTCCTAACCCAACAAACAAACCCAAGCCGTCTCCATCTCCATCAACTAAACCCCAACATCTCCATCGCCGAGCAACCAAGCCCAAGCCATCTCCTTCCCCAGCAGGCGAACCCNATCTCCAACAATCCTTCACTGTCGGTGTCGCAGGCTGTGACCTCGTCTTGGAACTACAATGGACGAACTTACCACCGATATTCGACAACTGTAACAAACAAATCTTATCAAACTGTGAAAAACCTGAAGCTGTCAATCCAAGGCCTCTATGGTCCTGTCTGGGGTCTGTCTAAAAGCAGA
210	SD33	HE799524	AGGTCCTAAAGTTTGCTGTTTTAGGGTTTCAAGTCACAGAAAGTCCCAAAGCTCGCTGTTTTAGGTTTCCGATGGCATGGCGATAAATTGATCTGCGTTTTTGTGTTACGATATCCTGCTCGGTGGTGATAAGAAGCGGTGACGCCGCCATTTCCTGCTCCACCGTGACCTCGGATTTATTGCCGTGCCTGTCGTATGTTGCAGGTAACGCCGCTCAGCCGACGGCGGGATGCTGCAATGGCGTCAGGAGTCTCAACGCCGCCGCCAGAACCACTCCCGACCGGAGAGCCGTCTGTAATTTGCATTAAATCAGCGGCGTCTTCTTCCANAGCTAATTACAGACAAGGTTGGCAAGTTGCCTGGCATTTGCGGCGTTAATCTCGGCTACACTATTACTCC…
211	SD34	HE799525	GTGTCGCGGCCGAGGTGACACAGTCTCCCCCACATTATTTAGCTGGCCGTAGTTAGCAGGCAAGATTTGACTGCTTAATCTTTGAAACTACGCCCGGATTTTGAAAACATGGCGTTTGACTTCTGAAACAATGCCTTGCAGTCCGCCTAAAATGCTTACTTGTACAGCTGCTTCAAGCGAATTTCTTCTGATATCTTTGTAAATTTGTGAGCCACCATTTGTCAAAAATAATACCGGATAAATATTTTCGCATCCTTCTCGATCAANTCAGTGCCTGCATCCGGATGAAAACTGGGGAAAATGATTTGTCTTGTGCTGGCATTTTGGTGCAGCATCCGCCAAGAATAATTTCNAAAACTTGCCGCACTTGAGCTTCAGTATATTCGATTTCATCGTCCA…
212	SD35	HE799526	AGGTCAGCCTATGTAACTTGCAGAGAGGATCAAGAAGGCAAAGAACTTGCAGCTTCTTCTTACAGCTGGTATAGGTTCTGATCATATTGATCTCAAAGCTGCAGCACAGCTGGTTTGACTGTTGCAGAAATTACAGGAAGTAATGTGGTGTCAGTGGCAGAAGATGAACTCATGCGCATTCTCATACTGATGCGCAATTTCGTGCCTGGATATAAGCAGATCGTCTGGGGGTGATTGGAACGTAGCTGCTATTTCGTACCTCGGCCGCGACC
213	SD36	HE799527	CGCCTTGGTCGCGGCGAGGTCCGAAGAGAAAAAAGCTGCGGCAGAAAGGTCCTCCTCTCCGCTAGAAGCCCAGGAAAAGCCCTCCCAAGCTGGAAAAGATTGCAGGAGAGGTGATAGAAAAGAGGAGGAGAACGTGAGACTACAATTTCTTTTCAGGTGCTACGGTCACCCTGAGATCGGCATATCTAGTAGGCCATGAGCATCATGAATTCTTTCATGAATGATATTTTTGAGAAATTGGCAGGGGGAGTCATCGAAGCTTACTAAATACAACGTAAGAGGGACACTTTATCTTCACCGGGAGGGTGCACGACGGCGGTGAAATTAGCCCTTCCCGGTGAACTGGCCAAGCACGCAGTCTCCGAGGGCACCAAGGCCGTTACGAAATTCACATCGGGA…
214	SD37	HE799528	AGGTACAACGATTTTCCCTTTGCAGAACAGAGATTTTCTGCTCTTGGAATACCGTGAGGAACCTATTCTAATCTTCCAATTATAGAAATTACAGCACAGAAGGCGGGTGTCACTGACTCAATAGTCCACCTCTGCCTGGGGCTTGACGCCCATACACTATATACTTATACCTTGGGTCGCTATACTTATACACTCAGGGTCACTGTATACTTTCATGGCCAATGCCGCCCAGGCACAGCAACCCCAACGATGAAAATCACAATAAATCAACACAAGCTATCAGTGCCCATTTGGCTACATGTGTGGGTAAATATTAAAAACTAGAGAATATCCTTTCCCAGCCGTTAAATTTGCTACAAAAAGCGATAATACTGTCCTATATAATTGTGATGTTGGGTC…
215	SD38	HE799529	AGGTACAGGAGGAATAGAGACTACAAAGGAGTTTGTTGACAAATTGGAGCTTGAATCTGGCCAAAAAGTCCTTGATGTTGGTTGTGGAATCGTGAGGAGGTGACTTTTACATGGCTGAGAAATTTGATGTTGAAGTCGTTGCTATTGANNCTTTCTATAAATATGGTTTCATTTGCGTTAGAGAGGGCTATTGGACAAAACTTCTGCTGTCTCAAGTTCTGAGGTCTGCAGACTGCACAATAAAAAGAATACCCAGAGGGAACATATTTGATGTCAATCTTACAGCCTGCAGACACTATACTTCATATCCACGTGATAATGCCAGCTCTATTTATACGAAGTTCTACAAGAGTCGGTTAGAACGCCACGGAGGCAGATTGCTCATCAGCGATTACTGCA…
216	SD39	HE799530	GAGGTCANGCTGCTGCTAAAAAGAGTGAAGTTGTGCATTTGTGCAGGAACTGGGGCATGCAAAGCTTTTTGCTACTGTATGCTGATTTTGCCTTTTGGTACTCTNCGGGAAGGCACTTGCNATCAATGTGGGGGATCTGCGGCTGTACGTTATATTCCGTCCTCAAGGCAAGCAGCACGATTGAATTCCGACTTCCGAATTTTAGGGGAACCAAGTCTGGAGAGCCATTACATTGTGCACGACCAATGTTTACTCCTAAAGGAAGGTGGGCAACCGAAGCCAGAGGCTCTACTTGTGGTTCGACCCAACTCGGAATTCCCATTCCTATCCTTGCTGTGGAATCGGAAGCAAGTCGTATCTTGGTAGATGATGTCCCGTCAAGAGTATTCCAGAACACGT…
217	SD40	HE799531	AGGTGACTTACTGGAAAGCAAAGCTGCTGCCAAAGATCAAGAAGTATTTTGGGAAATGGACCCAAGAAAGGAGCAGTTGAAGCTGCCAAGTCCTTTGAACAGTCCAAGGGAATCGATTGAGAATGAGATCGGAGAGAAGAAGGGTGATTTGGAGCCAAAGGTAGTGGAGATATACAAGGATTCGAAATCTGATACCAAGATGCTGTTGAAGGAACCAAGTGAAGAAAAAGTGAAGCAGCAGGGCCAGGCAGTTGTGGATCTCTTGCAACGCCTTGTAGAAATAGGTTGCCCAGGAGCACAAGTGTTAAAGGAGGCGGGAGATAAAGTATGGAGCTGCTTCCATGTCTGTGCAGATTACATTTCTGTTTGAGAAGATCTCTCCCTTTGTCAGTAATGAAG…
218	SD41	HE799532	AGGTGACTGTAAAACGCCACTCGAGTCCTCGCAGATATTGCCTTGAATTCAAGCTGCGCGGGTTTGAACCCTCCCGTGCCCTTGGATTCATACGGCACTTTTCACAGAGCCCCTTCGCCGTCATAATGCCTCCACGATCATCGATCCGTTGCACGCATTGCTTCCGTCTCCCACCGTGAAGCTCAGCAAATACGATTTGCCCACTCTGCCGTTCTCTANCNGATCTGTGCATACTGGAGCTCTCTTTTCCGGCCAGCNATGCGTCCACCGTCGTCTTTTACCCGCTGCTGGCGACCGACGTAGTGCGAGAGCATCACATGTATTTCACGGATTTCACGCGATGTCCATTATCCAGCACCCAGTGCGAACGGCGAGTTGCGGTCATCGACATTGTGGAGG…
219	SD42	HE799533	GGTCGCTGGCGAGTGTACTGTGTCGAGTTCTGCCATGGGCATGATTCGACTTTTTGATAGACTNTCCCATTGCTTGTCACTGTCAACTGCGGTAAAGCTGGGTGGAAAAAAAGATTGTGTTCATTCGCTTCATTTCAATTGTTCNTGGTTTNACGGTCATCTGTTGACAATCGACATAACGGGAGAAAAAGACTGCTAGCGCCAAACGCCAANTCTGCAGAGGATCCGACGTGATTGACAACTTTAAGACTCAGTTGATGCAGGCATGCAGCGGATTTGTGTCCTGTGCTGACATTTTGTCCATTGCAGCTCGTGATTCAGTTGTCGAATTGGGAGGGCCACATGGACGGTGCAGCTTGGAANGAGGGACCTCCAAAACTGCAAGTCGAACGGCTACAA…
220	SD43	HE799534	AGGTACGGAACAACTCGGAAATTCATGGTGAAAGGGAAGATCTTCCTTTCTTTATTTATACGAGATAGATAAGCATAACTAGACATTANACAAATATAACTAGAGTGACATTGTGAACTAAAATTTGGCAAAAGCCAGAACCTTGAGCCAGGAAGGGCGAGAAGAGATAGTTTACCACCATGCTTTGACATGGGGTCTGGAGGTGATAGAGGTGTCCCTCTCCAGTCCATTTTCAACTGAGTGTAATGTGTATACGAGAGATGTGGAAGCATCCGCAACGCTGAATGCAAATCCCCAGGCCAGGAACTTGCTCTTATGAANAGCCTCGTCCTCGCTATACATCCTAACACCTTGCTCAGCTTTTCCACGCTGCTCTGGCACTATGCCTTCGTCTGTCTT…
221	SD44	HE799535	GTGTCGCGGCCGAGTGCTGATGAGATTGACTATCTTGAGTTTGAGAGGCACGGTGCTGGTGGTGCGAGTAGTACGTCTTCTCACTATTTTGATCTCATCGTAAAGCTAAATTGACAACACAGTTCGCATATCAGGATGATATCCATCTTTTCATTCTAATCGGTCTGATATCATAGAACGCCACAAAACTACTTGGTGGAGGTGGGAAGGCTTGTTCTTTCAGAAATTTCTGATGATGAAGCTGTAGATCCCACATTCTTTGAGCGTATTTAGAAAACCAAGCGTGATGCTTGGGGCTGGTGGGTGAAGANTGACAATGACGAAAAAGGGATGAAGACTTTGTTGGGCAGAGAAGGGATGAATGCCGGATCACAACAGATGATTCAAATGAAGAAGGAT…
222	SD45	HE799536	GGTCGCTGGCCGATGTGGTTACCCGACGCTATTCAAACAGGCATTAGGTCGAGTAATTGTATTACTGTCGCACTGGGAGTACGGATTCAGTCATGGGAGGCAGATGGGCTCGGTATAGGTAAAAATACCCGTTAATTCATGTTATAAATTATCTCATATTCTTCGTATGTCTCTGGACGTATGCAAGAAGGAAGTTCCAGTTTATTGCAAATGAGTTAAAATAGCTGTGCCTTNGAATACACATTCAAAAGGGAAAAAATTTGGGTATATAATTTCTATTCTAACATCTTCCCACAAATTGGTGGAGTGACTGCTAGTTTGGGTATGTTGGGTTAATTTTCACAATTGTTCGGAACCTAATTGCATACATTGCATTGGCNGGTAAAAAGAGTAATTGAA…
223	SD46	HE799537	GTGTCGCGGCCGAGGTGGAACTTCAAAGACAGGGCACTCCAAACTTGGTGATGACACTTGCTGGAAACAAGGCTGATTTGATGGCAAAAAGGAAGGTGGGACCATGAGGAGGCTCAAACATATGCTAATGATAATGGAATTTTCTTTATTGAGACCTCGGCCGCGACC
224	SD47	HE799538	GATGTATNGACTCAATATANGGGCGAATAGGNCTCTAGATGCTGCTCGAGCGGCGCAGTGTAGATGATATCTGCGAATCGCCTTGGTCGNGGCGAGGTACAAAGCGGGCTTGTCCTGTCTCTACAAAGGTGCTGCACAAAGGGCGGATCAGTCACCGCAACGGCATCATATTCACTGTTNTATNAACCACGTGAAGGACAGGGGACTTGCACCCTTCCTCAGGGATCTAAATTGGTTGGAACCCTTNTTTCCATTGGGGCCAAAATTGGCAGAGCAACAGCTACTTGAACGGGCAGAGCCTGTCATTCAGGTCACCACCAGTTGATGGGAAGACGGTAACCTCATACACGTGGTTCCGAGCAGCTGGCATTTGGCCAGACTTTAGGTGGTGCTCAAATA…
225	SD48	HE799539	AGGTACAAACTTGCCATATAATACCCGATAAACTATAATAAAAACCTCTAGAAAGCATTCTGAAATTCTTTGCTTTTATTGCATACCCCCATATACTATATTGAGAAATCTCTGCGAAAGCATTAAACCCTTCGACAGACATCTCCTTCACAGGTGACTCCTGCTGGCTTTGTTTCCATTTTTCAGGAAGCCCCGGCTTTCTGGCTGCTGTTTCTCATTTTTGTCAGAGCCTGCATCCTTTAAAGCACAATGCTGGATGAAGATCAAAATCACACTCTTTGCAGTAGAATGACCACCCACATTCCTCCTTCATTGCACCCATCACAGATGTAGACCTGGCCTCTGAGTCAAACTCAGAGAANTGCTCATGCAGGCTGTGTTTNACTTCCTTTGGCCATT…
226	SD49	HE799540	TGGCGCAGTGTATGATATCTGCGAATCGCCCTTGGTCGCGGCGAGTGGCTGCAACAGAGGGCGGATCAGGTCACGTCACGGCATCTATCACTGTCTATCAACAGTGAGGACAGGGACTTGCCCTCATCAGGGATCTAAATTGGTGGCCCTGTTTCGATTTGGGGCCATTGAATTATTTAAACGGGCAGAGCCTGTCATTCCAGGTNCACCACCAGTGATGGGAAGACGGTAACCTCATACAACGTGTTTCCAAGCAGCTGGCAATTTGGCCAGACTTTAAGCGGGTGCTCAGAATACCNTGACATAACCCAAAACGTCCCAANTATATGGGACAGTATAATATTTCCTCCAATTTCTAGTTTTTGTCTAACGCTTGTAACCACTAGGGCTCAAGTTTTT…
227	SD50	HE799541	AGGTACAGAGCCGGCATTGTCCCTGTTCTACACAGAAGGGTCCGTGTGTGAGGAAAGGGGGCGTGCGGTCACGTAAACGGATTCGGTATTCACCTGGTCTGGTAACACGTGGGGAGCGGAAACTTCTGAATAACGTAAGGACTCAAGGTGGTTGCCATGTAAAAATTGGGGCCAAAATTGGCGAGTGCAACANTGTTTTGGTTGGGCAGGCTCCGTCCTTCAGAGTCACAGGCAGCGACCGAAGGACCTCCACAATCATGGAACATTGCTCCCCCAAATTGGCAGTTCGGTCAGACTTTAANCGGNAANCAAGTTCCNNANTCTAAATCTAGTCTCTCCCAAGTTCAACCCATCATCTTTCCATTATTGTTCCCGGTATAATGTTTGTCTTCCTTCATT…
228	SD51	HE799542	GTGTCGCGGCCGAGGACTGAGGTTTCGACAGTCATTGTACTGGACACCCGGAGTTTTCAAGCACCAGGCAGCAGGATGCCTTGGAGTTCTTTCTACATCTGCTTGACAAAGTCGAGCAAAACAATGCAGGGAAATCCTTCAAATTCTGATTCCCTTCTTCCGAATGTTTTAAAGGTTTCCGGTTTGGTTTGAAGGGACCCGGAAATTTCCTTTTTGGCCAACCAATTCTTGGGGAAAAGGTTTTNAATTAACCAAATTAAAGGAAGGGGTTTGGAATTAAGATTGGTTTCTTCCTTCCGGCCTTGAAACCAATTTCCCTTTTTAGAACCGGCCGGTGCAAACCTTAAATTAAAGGGGGAAGGAAGGGTTAAGGTTGGGCGATTTTTCCAGGAAAGGAAA…
229	SD52	HE799543	GAATACCGCCCTGTTCGCGGCNGAGGTACCAAAGAAGTGCCCTACCACAGAAGGGNAGGATCCGATCACCATTATTGGACACTTCTATANTTCACCTGGTCTCNTCACCACGTTGAAGGAGCAGGGGACGTGCACGCATTCCATCAGGGATCTAAANTGGGTGGCACCCATGTCTCGCATTGGGGCCAAANTTGGCACAAGTATTTAACGGGCAGAGCCTGTCATTCAAGGTCACCACCAGTGATGGGAAGACGGTAACCTCATACAAGCGTGGTTCCAAGCCAGNTGGCNAATTTGGCCAGACTTTAAGTTGGTGCTCAGAATACACTGACATAAAGTAACCAAGAAGCTTCGGAAAATTAAGACAGGCAGTGTGTATCCGAATCAAATTTACCTTTG…
230	SD53	HE799544	GATGNAAGACTCATATANGGCGACTGTGGCCTCATAAATGCTGCCGAGCGCGCAGTGTGATGGATATCTGCGATCGCCCTGGTCGGGGCGAGTATCTTGACAGATGCAGTTTATCTAAAGGAGATGTCTTTGCTTGCTGCAGTGATACCGGTCATCGCAGTGTGCTCAAATGCAAGGTCATCTCTGTGAATCCCATCATGCGCATGGATACCATATCCGATCCCTTTATCTAAAGATCAGTGTCTCTAAAATGGTGATTGATTGTGGCCCTCCCAATAGTTAACTAATTGAATNTTAAAGCTGTGGTATAACCCATATATGTATTTNGTGAAACTACCACATATATTCAAATTGATGCAATTGTGCATCTAATTACACTAACCTTACCAACAAGCTTGT…
231	SD54	HE799545	GAATTATACGANCACATATGGGCGAATTGTGGCCTCTAATCATGCTCGAGCGCGCAGTGTGATTGATATCTGCAGAATCGCCTTTGCGCGGCGAGTACAACAGTGAGAGCGTTGAAATCTTTCTCTGAGTGACAAGGAGCGNACGGAAGAGCCGAAGCGGAAAGATGGAAATAAGGGAACGAATCGGACAAGAAGCTCAAAAGCGACACGGGAAAGATCAAAACGCAGGGGAAGTTGTGCCGAAGGAANCAAAGCGGGTTCTTCCCACAAAGAGGGTAATTGGTAATTAGATTCTTGGAAATTTCATTTATTTAATTCTTGAACCGTTCGAAGAAGGCCGATTTCATTTCAACTTGTTAAACCCTGAGCTTTGAAAAGTTTCATCTGTTTTTCATGGAG…
232	SD55	HE799546	GTCGCGGCGAGGTACAAAAGTGCCTGCCACAGAAGGGGAGGATCCGATTCACCATTATGGACACTCATACTTCACTGGTCTATCACATGTTGGAGACAGGACGTCACGCGTTTCCATCAGGATCTAAATGGATNGCATGTCAAAATTGGGGCAATTGGAAAGGTACTTGAATGGGGCAGAGTCTGTCGTTCCAAGTGACCACCAGCGATGGGAAAACAGTAAACCGCATACAATGTGGCTCCCAGGCGTCTGGCAGTTTGGTCAGACTTTTAGCGGTGCTCAGATACACTGACATGACCCAAAACATCACAATTATCATAGGACAGTATTATGTTTTTGTAGCAAATTTAACGGCTGGGAAAAGATATTCTCTAGGTTTTTAATATTTACCCACACGAT…
233	SD56	HE799547	GTGTCGCGGCCGAGGTACCCATTCCAGATCCAGTGCCCCCCTCCCAGCGAATGGCACACCTGAAACCCTTGCGGGCAGTTCACAGNTTTTCGGGCTTCCTTGCGCAACCAATCCAAAACGGCTTCCAATTGACTTCTGTCGCCCCTTCTTGGTGGTTAATTGGCGCCCTTTAGCCCAAGTTTTTTNCCCGGGCGGCCTGGACTTGGCCCAAAAGAACGGAAATTTATTCCGGGCCGGAAAAGGAATCTGGTGCGCAATTAACTGGCCCCGGTTCTGGACCAACTGTTCCATTGGTTGGCCTTGGTTTCCAATGAATTCCATTGAAGAAACCGGCCCTTCCGGGCCACCAAAAGNCGGGCCGGAAAGGCCTTGGGCCTTCCGGTTTGGTTAATTAGAGAC…
234	SD57	HE799548	GGTCGCGGCCTGAGGTACCACAGCTTTGACATGTTGCTCAGCGATTCAGGAATTGTGCCGTCCAGAAAATTCTCGTTGAGAGACAAGCTGCTCAAGGAAGCCAGACAGGCTATACTCGACGGGATTTTTCCCGTCAATTGATTCCCCGCCAGGGACAGCGTCACTGGCATTTGACGAGATTCCCCAACGCCGCCGGTATTTTNGCCGCATGTAGAATTATTGCGTGGAGAAATCTAAAAATGTTAGGCTTTGCAGACGACCCGAGGGAATGGCGGCAGNGGGCACCGGAAATCAGATTATCTGTTCACGTCTGAAGAACTGCAGGCTGCGGAGATTCTGTACCTCGGCCGCGATCAAT
235	SD58	HE799549	GGTCTGCGGCCGAGGTGTGACTATCACGGCCACCAACTTCTGCCCGCCAAACAATGCCCTGCCCAACGACACGAGGATGGTGCATCCTCNCTCTTGCAGCACTTTCGGACATTGGGCTTGAAGCCCTTTGCCCTTACCGGAAGGCAAGAAATTTGGCCCAAAGGTTAACAAAGGAAAGGCCGGGAAATTAANGTTCCCCAAATTTCTTGGTTCAGGGGAAGGGGGTTGGAACCTTGGCGGCAAAGGGAAAGGGGANGGGAAGGTTCCGGATTTCCAACCCAATTTTAATTGGGGCCATTTCCCTTAACTTTCCAAAATCCTTGGGTTTGGCCCTTTGGAATTTATTCGAGAAAATTGGTTGGGGGGAANGGGAAAGCCAAGGGGGGAACGGTTCCCATT…
236	SD59	HE799550	GGTCGCGGCCTGAGGTACAGCAGCAATGGATGGGATTCATACGCATGGGCCTTCCGGCCGCTACAATGTCGTCATATCATACTTCACAACTCCAGGTCGTAGGCGAGATGTGATCCCGCCTGTGCGCCCCCTCATCGATCGCCATCGCCAGTCAATGGAGCTCTTTCCTCCCCGTTACACTAGCGAGTAATTTGATACACATGAACTGGGGATTTTGATCGAGGGACCGCTGCGATCTTTTGCCCGGGCGAATTCACATTCTCCGTTGCTGCGAGCACGTTTTATTGGCGTTTCACTCTCACAGTATGAATCGAACGACGATTGGTATCCCCGTCCTGGCCGGGATGGATTACATGGAATCGCTCAACGTCCGNGTAACGTTATCACTCGACGCTTTAC…
237	SD60	HE799551	AGGTACCAACATAAGTTCAATAGCAAAAAATCAAAGCTTCAGCTTACTGCCTGCAAAACATAGAACCAGGCTGCTGCCTTTTGATTCAATACATTTTCTAACCCTTAAGATTGGCACTACCATTGTGCAAAAAGAGACTTCGTTCAACAAACATTCAAACCCCTNTAGACCCAAACCCACCTGCACCTCTAGACGTAAAATCCAAGTCATCCACCTCTAAAACTGCTGGGGTGAGAATCCTCTCAATAATCAACTGAGCAATTCG
238	SD61	HE799552	GTGTCGCGGTCCGAGGTGACATGAGCAAGAGCGAGGGAAGCGGCCACACCAGCGAGAAGCACTGGTTACCGCTTTCCANCAGTCCCTGTCGAAAGCACCACTCATCCGTCCTCCGAATAAAGGAAGTCCTCTTCTGCAGAAGAAATCCAAGGGAACAGAACAAAAACGCGACTTCCTGTGTTCTAATTCTCAGGTCACCAGGTATATNAACGGGCACGGTGCGAGGAGGGTTCCTGGTTTCTGCTAGCTAGCGAGACTTCAGTTACACCTGCGNACACAGCGGGCTGCAGCGCGGCAGTGANACTGAAGCGACACAAAACTTATTTGCCCTACAGGCAGGGGCTGTTTGGGTTCTTGGGATTCACTTCCAGGAACTACACAGTGACAAGAACCATGCAT…
239	SD62	HE799553	ACCGNGGGATTGATGCGGCCGCCCGGGCAGGTACAGAAGGAAAAGGGGTCACGTTTTACACAGTCACGAGCGAGTCTTCTCAAAGACGGGAAATTCACAATAGCCGATGTTAAAGCCGGAAGACTAGATCTTCTACGAGGGCCAAGACTACCATGGTCCCTTTAGTGAAGACAGTAAGAAGTGTTGAAAGAACAGCGTAACCATAAATGGCGTAATTGGCTCCGTGTTCCTGGTAGAAAATCCCTCACGTCATATTATGTTTAAGGACTCTGGCTATCGTGGAGAGAGGAAGTGGTATCAATGACAATCAGGAAGATCTGTACCGGATTATTCCCGAGCTANGAAACAGGAGAAGACGATAAAAAATCAGGCTGTCTCCTCTGCTACCTTGTTGTCTAA…
240	SD63	HE799554	AGGTACAGATTTCCATAACCACACGCCCCACCCATATGCCGGATGCGTCGCCCCCCCGTTAAATGTGGATGACGCTCGTCCATCCTACCTTCATCTATTTGAAAAACAAGTTGTGCCCTTATCCCTATTAATAACACAGAGCAAACTGAAATCAAGGGCCCTCAAAAGAAAACACCTAGAAGTTGAGGAGGAAGAGGAAAGTGCAATGAAATTCCAAGTGAAATGGGTGTGTTAAATAGAGAGGATAATGGAGGGAGGTGAGTCAGAACGAACTGACAACACCGAAAGCCGTCCGGATTTCAACTCATGAGCGTGGTTTTTTGGAAGTGTGGAAAATGATCCATGATGTGANCTCGGCGCGACCAAAT
241	SD64	HE799555	GTGTCGCTGGCCGAGGTACGCAACTGCGTGCTGATCCCAAGAAGGGAAACGTAGCATCGTTGCACCCATTGCATTGGGTTCAGTTNGTGGGTAGCAAACATTTTGGCTGGCTGGGACCTATTCTCTGTGCTGGCTCCATGAATCCATGCTGCGTTCATTTGGCCCCTGCGGTGGTGAGTGGAGACGTTCAAAGACAACTGGGGTATACTGGGTGGGTCCTACTCATTCGGCACGGTGGCCTATGNCAGTGTCTCGTTCTATGTGAGTGCCTCGTACGATTAACCACGACGAGCACATTCCTCTTTCCCATGGATTACTAAACGGGGACTGGGAAACCCTGTCAAATAAAAGGAAAAAACNAAACANNCCATCGTTGGGCTCGTAGTATGGGTAGGTTCG…
242	SD65	HE799556	AGGTCTATGCTCGTATAGATATGGCCAAGGAAGCAGCAGAATGCTGCTTCTCAAGCAAAGGATGGCTGAGCTGCTTGGGCGATTGAAACTAACTTTTGGGCAGAACACTGCAGCTACTGCTCGTCTTCGACACTTTACGAGATCGCTTATCTCTACAGGGGAGGTGGATAGGGTTTTGCCATGGTCTGACGTTAAGCCCTTTCCTTAATTATTTTGTTCTTGTAACAGTCTTGCTTTTGCATTATTTGACAAACTTCATGCAGATACCAGAAAGCATGATTGATGCGGCTGGAAATATTCTCTCTGTTTCAATCAAATATTGTAACAGTTTACTATGGCATTGTACCTCGGCCGCGACC
243	SD66	HE799557	GTGTCGCGGCCGAGGTACAACGATTTTCCCTTTGCAGAACAGAGATTTTCTGTCTTGGAATACAGTGAGGGAACCCTATTCTAATCTTTCCCAATTTAATAAGAAAATTACAGCAACAGAAAGGGGCCGGGGTTGTCAACCTGAACCTCCAAATTTAGTTCCCAACCCTTCCTTGCCCTTGGGGGCCTTNGAACCGGCCCCAATTACCAACCTTAATTAATTAACCTTTTAATTAACCCCCTTTGGGGGGTTCCGGCCTTTAATTAACCTTTATTACCAACCTTCCAAGGGTTCCAACTTGGTTAATTAACTTTTCATTGGGCCCACAATTGGCCCGGGCCCAGTGGGCAACAAAGAANACCCCCAAACGGAATANACAAAATTTCAAACCGGAAATTA…
244	SD67	HE799558	GNATGTATACGACTCACTATAGGGCGAATTGGGCCCTCTAGGATGCATGCTCGAGCGTGCCGCCAGTGTGATGGATATCTGCAGAATTCGCCCTTGTGTCGCGGCCGACGTGTGACAGAGCTGGAATTGTTCCTGTGATATACAGAAGGGTTCCCTGTCAGAGGAGAGGCGGAGATCAGGTTCACCATTTAATGGGCATTCCATAGCATTCAATATTGGTGTTAGAGTCTCTAATGTTGGACGGAGCACGCGGGATGTTACACTCTGATGGTCATCAAGGGCTCCAGTGACTGGTTGGAAGCTATGAAGTGGTCTCGGCAATAGCTTGGGTGGGTGCATGAAGAGTTTGAGTCAAGATGCAATCGTCATTATTTATGCANACTGGGGCGATGAAAGCTC…
245	SD68	HE799559	GATGACGACCATATANTGCANTGGCTCTAGATGCTGCCAGCGCGCAGTGTATGATATCTGCGATCGCCCTGGTCGNGGCGATGTAATCACTCAGTGATACCTGTGCCACGTTGGCTTGTTTGCATGATAACCGAAGCTCTCTCAAAACTGATCTCATGCGTTCTCCGGATGGCGCAGTATNTGGGAACCCAAGGGTCATGTACATCGGCTGAGTTTGGCTGTGTGTAAGGACAATGTGACTGTAGGATATAGGAGTTGATTTGATCCCAGAAAGGATTTGAAAATCCAAAAGAGTTTGGAGTAACTGAATATATAAAACCACAAGAACACCANAAAACCTGTTCACAGGTAAATTTGCGACNAAACTTGAAAGGGAGGAAGCAAATTACAGTATTGAGT…
246	SD69	HE799560	AGGTACAATGTGGCTCCCAGCGGCTGGCAATTTGGCCAGACTTTTAGCGGTGCTCAGATACACTGGCATAACCCAAAACGTCACAAATATATAGGACAGTATTATATTTTCATCCAAATTCTAGTTTTTGTCTACGCATGTAACAATAAGCTCTAGTTTTTGAGTGCTCATGTTCGTTTATCGTGATTATTGATCGTGTCGGTGGAAGGCAGCAGCAGAATGTTCAAGAGAAGCCGATTTTATTTTTCTGCGAAAAATATATATGCAGTGTAAGGGGTTCAACTCGGTGGCAGAGGTGGACGACTGACACCCGCCATTCTTAGATATGAGTGACAAATTATGATAGATACTGCTGTAATTCGCTATTGTTCTTTTTTCCCCCTACATAGGAGCAAGTGG…
247	SD70	HE799561	GATCGCCCTGGTCGCGGCGAGTAGATGGCTCACTGAAACATGTCCATATGCTGTCGGCATNTGTCCCCACAAATGTTCCTTTCTTCGAATTCTCGCAATATTTTATGGTTCTNCGATTCAATAGGTAAAATNCGCCTTGATTNACGGGTTTTTTACCTAAGGAATGAAAGCAAGGAACGGGTGTATTTGCCCGTCNTGAGATCGAGTGTAACAAACTTCATATCGGGTTCGCTTTCCGAATAAACAGGGCCACNCAATNTGNAGNGCATTGTTCAATTGGGGATACCCGTGTTATTTGATGGCCGCCATTGCAATGNTATACTCTTNCCTTTCTGCACCNGATTAACAGGGCTACTCGACCTCCGGCCGGGACCAAGGGCGAATTCCAGCACACTGGCG…
248	SD71	HE799562	GTCGCGGCCGATGTACAATGTGGTGGACATCACGCTTCACAATCCCGGGTGACAAGATCGTGCTTGTGGCCCGCTCATAGATGCAAATCGCCATTAAAGAGCTCTTTCTCCCTCGCTATGCTAAAGGGGAATTTTGATAAAAGAACGGGGGATTTTCTGAAGGAGGGGGGCCCGGCTGGTTTTTTCCCGCAAAGTTCTTTCAATTTCGGGGGGTTTCCTGGTCTTACCCTTCCCCAAATTGGTTCGGNATTGACCCGCCAAACTTCGCCCGTTTGCCCGGGGGTGGATAAATGGAACTCGGCTTGAAACATCCCGTGAAATAACAGTTGGATTGCTCTTGCAACTAACGCTGGTGCCGCCAAGTGGGGAAAATGACGCGGTGGGGGCTGCCTTGGCCTG…
249	SD72	HE799563	TGGATAATCTTGCAGAATTCTGCCCCTTTTGTGTCNGCGGCCGAGGGTGGTCTCTCACACTCTGGCTCGAGCCTGGGCACGCGCCGATTGTCCGNCAAGCCGGGCGNGGAGATNCGACGTCTGCGATCATCTTCTCTTTTNTGACTGCTAGAGTCCTAGTTGACGAGGATCTCGNCCTTACTGATTTGAGATTCTCTAGTATTGTTAGCTTGAGACAATGATTCGTAGTTGATTTGACTGCCATGCACTGGANGGAAGAGCTATATCTCGCCATAGAGAAGAATATGTGCGCGTGTGCATGGGCGTGAATTCTTTTGGACCAAGACAACATATTGTGCGTTCTAGGAACAAGTGAAATATCGATTGGTNATGCTCCTTCGGGGGCGCGGGTAGATATCT…
250	SD73	HE799564	AGGTACAAAAATGCAACCTCTCACGATTTTACTGAACAGTGGTGATAATCAGAAGTAATGATCAGGTGGGGCATGCGGAAAGAATAATACAGTCAAAACACTGCCTAATAAATACTCGGTTGCTTCAAACAAAATGGCTACCAAAGTAATCTGTGCATCTCAAGAACCAAAAATGTCAAATAGGAGGTAGCCCAGGATTGAAAGGCCACCTTACCAGGAATTAAACCACCATTACCAAGGAAAGNTGATTATTCTAACCAAGGTTCATTCTTGAACCAAATTCCATGGGCCATGCCAAAAATTCTCTTAAACCCCGTTAATTTTATTCTAATTCCAACCTTTCTTTTCCCAACTATTGCTTTTGCAGCATTTGTGGGCTTATAATTCAAATGCAGGCCC…
251	SD74	HE799565	TTAGGTACACCAAGGCACATTAGACACATACACACACACGAGTCGGACTCTGCCGATATGTCGGAGTTCTTTGATATCCTCTCCCGGATCTGACATCTCTTCTGTTCCCATTAATCTAACCAGATATATTGTTTTGATTCCCGGCCCGCTTTGAATAGTTTTCACAAGGGATTCCCAACCCGAGTTGGGTAGTTTTAACGGGGATTCCCGCCCCACTTTGAATAAGTTTAACGGGGATTCCCGCCCAAGCTTGTAGTTTAACGGGATTCCGCCAAGTGCTAGTTTTCAACAGGGATTCCGGCCCGAATGGTAAGTTTTAAGGGATTCCGCCCCCTTATAGTTTAACGGGATTCCGCCCAGCTGTATTTAACGGGATTCCGCCCAAGTTGCTAGTTTTCA…
252	SD75	HE799566	GTGTCGCGGCCGAGGTACGTTGGCCAGACTTACTATGGTGCAGGCTACAATCAGTCCTTCCAGTTGCTGTTCCTAACCCAACTAAACAAACCCAATGCCGTCTCCGATCTCCATCAACTAATACCCCAAACCATCTTCCATCGCCNGCAAACCAAGCCCAAGCCATCTTCCTTTCCCCAAGCAAGGCGGAACCCAGNATCTTCCAAACAAATTCCTTTCAAGCNTGTTCGGTGTCGGCAAGGCTGTTGACCTCGTTCTTTGGAAACTACAATGGACGAACTTTACCACCGGATTATTTCGACAAANNTGTTAACAAACAAATCTATCAAAAGCTTGTGAAAAACCTGAAGCTGTTCAATTCCAAGGGCCTCTATGGTTCCTGTCTGGGGCCTGTTCTAT…
253	SD76	HE799567	GGTCGCGGCGAGGTACAGATGTATTTCTGTATAGCCAATACACAGCTTTATTCAATACAATATGNTTCCTCTNAGAAGGACGATNAAAAAAAGCGGGAACAACCATTAATTGTTTATATTTGGGGTTATGTCTAGGTGATCTGTGAATCGATGCTCTCTTCTTCATCCATCCATCCATCTTCCATTAAATTTGTATTGAAGCTCCGTAAAGCTCCAGTCTTTTAATGGTCCGCTTCATTTGCTTAGCCACCCAATTCCCCATTGCTTGGTTAATTTCCTTGTTTGTCCCTCCATTATTAATTAATTATTGTTAACCAAGCCAAAAACCNAAGAAAGCCCAAGGATTATTTGGTCCTTTGGAATTAAAGTAGCCCTGGTTTCCAAGCCAATATTGTTGCG…
254	SD77	HE799568	AGGTACATATAGTTAATTGCCCCTTCGGTTACTACCTTGTGCAGTGTTGCCCTTGGGTAGGCTTATCTTTGATCTCTATCCAGCAGCCCTTCTTTCTTCTCGCCCTGCGCGTGTTCTTCCCGCTTCTTTCTTGGTGCCCTCCAACCAAAGCTTATCCTTCAAGGCCCTCCCTTCTTGTCTCTCTTCTTCTTCTCTCCCTTTTCTCCGTCCTTCCTCATCGCTTGAAGAGCTGGAAGACGAACTGTTTGAGCGATGGAGTTTTTCCTTCGAATCCCCTTTGAGGGGTTTCTTTTCCGCTTCGCCCATTAGCGGTTTGGGCTTCCCTCCCAACGGTTGGGCACCCTTGAAGGAAAGGCAAGGGGGCAAGCCATTGGGTTGAAACCATTCCGGCCTACGGTG…
255	SD78	HE799569	TGCCCTTGGTCGCGGCCTGAGGTACATTGTTTTCAAGCATTTGGAATAGCAGATGACTTGGCGACCGACCCAGAACGGGTGGGATCTTGCGACGAAATACACATAGCCTTGGTGCATTCGAACGCTCCCATTTCGTCTTCCTTTTCCTATACAATTGCACACATTCCATTTGGCCTTGCTAGGGCTTGCAAGACCTCTGTGTCGCATAGTGATCTGCGAGTAAACGCCCTTGACCTTGCAAACTCCTTAGCCAAAATCCCTTAGGCATGAANATACCCATGCATGCCANCACATTTGCGCTAGGCGTANTNGGGAGGGCCCGGGGCTCTTATGGCCACAGNTTGAGGAGGACATTGGGTTCCCGTTCTTCGGGCAACAACATCCGGAAATCTACAGAAA…
256	SD79	HE799570	TGAATGTATACGACTCATATGTGGTCGAATTTGGCCTTCTAGAATGCATGCTCGAGCTNGCGCCAGTTGTGATGGATATCTGCAGAAATCCGCCCTTGTTCGCGGCNGAGGTACAGGTTCCTTAGGAAGGAATAGGTTGGGGTTGGGGTTGGTTGGAAGGGAATTTATAAGGTTATGTTAAGGAGAAGGAAGGTTNGTTTAGAACAGGGTGGTTGGTTCTAACCAAAACAGGAGGCCTTAGAAGGCGGTTTNACCANAAACAANGTGTGCCTTGGAAAGGAAGGTTTCACACATNAACAGGAAGGCCTTGAGGAAGGAGGTTTCACTTACAACAGGAAGGCCTTGTGAAGGGCGGTTTCACCATTGAACGGGGTTGGCTTTGGGAAGGTGTTAGTGGGA…
257	SD80	HE799571	GTGTCGCGGCCGAGGTACCTGGAACTGAACCTGACTATTTACTAAAAACTACCAATACCCAAAAACATAGAACAGGAAACATGGTCCAGATCAATTCGTATCGTAGCTGGAAACAGAGATGGAAGCTTGAGGACCTTGGCATGTATTGTTAGACAAATCAGAGCTTTTGGGGCCAAGGGCGGAAAAGGGGATTTGGCCAACCACCTTTGGGGAATTAAGGCCTTGGTTAACAAAGGGGAAAATTCCCTTCCTTGGTTTTTTTAGGAACCAAGGAACCCCCAAGNAACAGGGGAACCCATTAAGAAGGGCCCTTTGTGGAATTTGGAACCAGGCTTTTCCAAGGGGTTTTTTTCCAACCAGGTTTTTGGAATTTAGAGAATTGTGGTTTTGGTTTACCAA…
258	SD81	HE799572	CGCCTTGGTCGCGCGATGGTACTGATCATCACATCTATTATCAGCAGCCTGGGTAAAATTCCTACCATTCATTGGGAAGCCCTTACTTTTATGTGTCTTGCTTTTGGATGATGGTTCCTCTATTTCCTTGATTGATTCATGGACTAACTTGGTTGTTCAGGTTTGTATTGGAACTTCTTCTTGCATTATTGTTCCTTAAGTNCGTTGGCATTATGGTTGGCAGGGGCATTTGTGGATAACTGCTTGGATTGGGGCCTTTTTCTGTGGACAGGGAACCTGGTTCCAACAGTTTCCGNGGTAAGAAGAAATGTTGGACTTCCTTGGGGGTAACTCCGAAGTTTGGTTAGCCCGCCGCGTGGTGCAAATTTNCTGCCATGGTTCCAATGATCTTTCTTTTCC…
259	SD82	HE799573	GGTCAGCGGCCGAGGTACTAGNTGCCCCTATACTCGCAGGCATCGATTGTGAAGTTTTCTGTANGTAGCAATTGAATGCGNGAGCGTGGAGTCCAGTCAAGTCTATGACCAGTGCCACCTTTGAGATATGGCACCAGTCGCTCCGACANTTCCATATTTGAGTGACGAAACACATACCCATGACCCCTGACACATTGTAGGTTGGGGTAATGGCCAACCCCTGTATGTCTTTCCATCCCCGTGGTTCTCGGAAACTACGTCTCTAACGGAGTGAACATCCACTCTAATCCCAGATGAGACTCAGCTGAGCATAATTGCCGTGCACGATTGCCCAAGCAAGTCTACATCTGGAGAACTTTAAGAGTAAATTGGGTAACACTCCGCTAGAGACGTTTGAGT…
260	SD83	HE799574	GTGTCGCGGCCGAGGTACCAATTTATGGCAATATCTGACCAGAACCAAAGCCAGGAAAATACATGCTCTAGGATATAATTTATACTACTAAGATAAATCTATTACTAAATGAGAATTTATGCCCACCAAGAATTCCCAAGTAAAAACACCAAGATTCTTNCNGAAGGNCAACCCAACGGAAAGGACGNCAAGAAACCGGGTTGGAAGAAGTNCCGGAGCTTCTTTCCTTGGAATTGTTTATTAGGTCCCGGCCTAGACAGTTGCGCCCAATCCTCCATAGCCTGCACTTTACCAGCAGAAATTATAAAGGCCTCTGCCTTGGATCGGGTTGGGAATTTCCCTCCTTTAATACCTGAATTCTTTGGCCTTTCAAGCAATTTTGTTCNAATGGTTATTCAA…
261	SD84	HE799575	GGCGAAATTAGTGGGCCTCTAGAATTGCCATGCTTCCGAAGGCCGTGGCCGGCCAAGTNGGTTAATTGATTNATNCCTTGCGCGAATTCCGGCCCTTTGGTCNGGGGCGAAGGTACACCNANGGAACTTAAACATTCAACAACGAATTCGAATCTTGCGATTATTTGTCCGAATTACNTTGGATTTATNCCCTCCTTCCCGGGGATCCTGGGAACAATCCTCCTTATCCGGGGTAANTAAACCAAAGCCTTCCAACGGAAGGAAANCCCTAACAGGAACCCAAAAGGACTAAATATACAGATTGTGTATAGTTTTCCANAAGGAAATTCCCGGGCCGGGTTGGAAATATAGTTTTCCNACCACGGGAAATTCCCAAACGCCGGAAAGTATGGGGTAAGG…
262	SD85	HE799576	AGGTGACTAATATACATGGGAAGCAGAAGGTCGACCGTTTTCCTTTACAGAGAAGGTGGTGTTAAAGAACACCATTAAGCTTAGTTGAAGGAGAAAGAAAGCTAGCTCAATTGGCAGCCTTTTTCGCCTTCTTTGCAGGAGGAGCCTTTGCTGCTGGGCTTGGCTTTGGCAGGAGTCTTTACAGACTTGATAGATTTTGGCTTCTTCGCCTTCACCGGTTTTGCCGAAGCAGGTTTCTTCGCGGAAGCTGGCCTCTTCGCGTCTGGTTTCTTGGCCGAGGCAGCTGGTTTCGCAACCTTAACCGGTTTTGTAGCATGCAGCAGCAGGGGTCTTGACAACCTTCTTGGCAGCTGGTTTTCCAGCCTTGGGCTTGGCTGGCGGTTTTCACCGCTAGACTTT…
263	SD86	HE799577	GGTCGCTGGCCGAGGTAATCCCGTTTAAACTACCATTGGGCGGAATCCCGTTAAATTATCAGGGGCGGANTCCTTTAAAATTACCATTCGGGGGATTCCTGTGAAATAATTTGGGGCGGAATTCCCGTTAAACCTAACCAGGCTGGGCGGAATTCCCGGTTTAAACCTTATCAATGTTGGGCGGAATCCCGTTTAAACTACCAAACATCGGGGTGGAAATCNTGTGAAAACTATCCGAANCGGGCGGAATCCTGTGAAAACTAGCAAAGTGTATAGTCCTTGTGGGTCATGTAAGAATCTCGTGCAAGTTGGGTGATACCAAAAGAGAGTGGTCAAAATCCGGGANAGGGATTATTCAATGTAATCACATTATCTNCAGATCCGATCGGTGTGTGTGTA…
264	SD87	HE799578	TGGTCGCGGCNGAGGTACGGGTCATCGAGATATATAGATATTCCGGTGCTGCTCATCGCTTGGGGATGCTTGACTATTAGATTATCGGAACAATTGAATTCGGGCACATACCAAATCTTGTCGAAGGCAAGAAAAGATTGAAATTTTGGGATTCTGTTCCAATTACGCGCTGAGCGGGAGATTCCCGTGGGTCGATTTTTGATGTAGAGGCTCTGTGGGGCGTCTGGGATTTTGTCTGGAAAATCGATTAGAGGGGAAAAAGTGCGGCGAGCATTGGTCGGCTCAAGGGAGCTGGCGTGGGTTAGATTTGTCCAGAAAATGGGTTTCACGGGAGGGCTTCCTGTGGAAATTATTNGGGGTTGAATAACCTTGAAGCATGTAAATTTTAAGGTACTCGGC…
265	SD88	HE799579	GACTGTATTTGAGCCTCATATCTATTGTGCGGAGCTGGGCGCCTTCTAGCATGCAGTGCNCGAGCNGNGCCGCGTTGTTGATGGATGTCTGCGGCCGTCTACCCTTGGGTCTCGGCGCTCGCATTGCTCGNGTAAGTTTTCTCGGCCCGGGCACCCGGTGGGTTTTCCTGGGAGTTCTGCTTGTCGTTGTGTGGGAATACGATGTCTACGATAGGGGTTGAAAAGACATGCATAGGATCAAANGAAGGGAAGTGGTGAACGGCAACATTNCNTAAGGAAANACTGAGTTAGCGNNCACANNNTATGTTCAAATTCNAGGGCGTAATTGCCCAATTGTGTNAGTGATTAAATGTTAGTTAGATGGNTGGGCAGGCCCAATTTTGGGTTAGCAGTTATTTT…
266	SD89	HE799580	GCAAGGGATGTATAGATCACTAAGGCGATGGCCTTAATCATGCTCGAGCGCGCATGTGATGATATTGCAGATCGCCTTNGTCGCGCGAGTATTCTCAGGTTAAACTGTGAGCATGTAAATGGGCAATGAAAGTACTCTGNCCCCCCCCNCCCTCCCCCCATGAAGTACGTAATGTGTCCAGTGATTGTCGATTTAGTTGCTCAGATACACTGACATGACCCAAACATCACCATTATATAGGGACAGATTAATGTTTTGGGTAGCAAATTTAACGGGTTGGGAAAAGAATATTCTCTAGTTTTTAATAATTTAACCCACAAATTGTTNGCCAAATTGGGCAACTGAATTGCCTTGGTGTTGAATTAATTTGTGGATTTATCGTTGGGGTTTGCTGTGCCT…
267	SD90	HE799581	CTTTAGTGGCCCTCTAGAATGCATGCTCGAGCGGCGCAGTGTATGGATATCTGCGAATCGCCCTGGTCGCGGCGAGGTTACAACCGCATTGTCCCTGTCTACACAGAAGGGTCCGTGTGTAGGAAGGGGGCGTGCGGTCACATAACGGATCGGTTTTCACTGGTTCTGTACAACGTGGGGACGGAAACTCTGAATACGTCAGACTCACAGGTGGATGCCATGTCAAATGGGGCCATTGGTGCATTGTTTTGGTTGGGCAGGCGCTGTCCTTCAGAGTCACAGGCGGCGACCGCAGGACCTCCACATACATGGAACATTGCTCCCCCAAATTGGCCAGTTCGGTCAGACTTTTANCGGGAAGCAGTTCCGAATCTTAAAATCCTTAAGTTCCNTCCCGCA…
268	SD91	HE799582	GGCGANCTTGGGGCCCTGTAATCGATCGTCATGCTCCCGAGCCTGCCAGTGGACCTGCTGTGGATTAAGCGTGCGATCANGCTTNGCCGCNGGTACTCATANAGTTGTATTGAATAACGTTAATCAGAGCACTTAAAGTTGCTATGCATGAAAATGTTTGCCTTATGCGTTCTCGAAAGTAAGAAAATTATTATACTGAAAACTTANGTTGTAACAATCAAAACTTTGAGCAAGAANAGTATCTAGTACTGAAGTAGATATCCTATACAAGTACGTAGCAAAAACCAAGCAAGTATCACCACTCTGGAATATTTAACGCTTATTATACTCTCCCTCAAAATCATTTNCCGGTTTACCTGCTTTGCATCCCCTTGTTATCGATTCGTTTTGCTCGTTCCT…
269	SD92	HE799583	AAAGNAGAAGATAGATGAGAAAGAGGAGTTGTCANACTNAGCTTCTACTAACTTTAGTGTGGCGAGCANCCATGAGCGCCTTTCTAACGACTTGGACTTGCTCCNAGAGTCGTGCGNAGGCCTGGTNTGGTTAAATTGAGATAGTATTGGTGAGGANTGTCTNTGCCNTTTGGTATCTAAGGGAGATCGAGTTAACTTACTAAACATGTGTTAATTAAACTGAGACTGAGCCTAAGAACACTCGTGGAGATAANTATTTAGATCANGGTAGG
270	SD93	HE799584	AAGGAATGTATAGACTCTATATAGTGTGCTGAATTANGGCCCNGNATAGTAGTGATTGGTTTCTGGAGCGTGGNTCNGTTAGATGTGAGAGAAATCGTGGTCACATGCTGNCTTATGTGANTATAGATGTTGTAAAAGAATGGTTTGAGAAATATGTGGAGATATGTGTTAGTGTATAATTTGAGAATAGTTCGGGAAATTGTTGTTACTTGAGATAACTACGTGTATGGTATAGTAGTTGGAANAGAACNGTAAGAAGAAATTAATTGTTAAGTTCAAATTCTNGGAGTAATCACTTTGAGAAAAAGCAATTTAAGANGGNAAGGAANACANTTAAATAAAGTGGAATGGCAATTTTTGTGNGGAATNCTTCCNATTCANAAAAGGTTTGAAAGTTGG…
271	SD94	HE799585	GAGCGGCCGCCCGGGCAGGTACTCAGTCACGAGCGAGTCTCCTCAAAGACGGGAAATCACAATAGCCGATGTTAAAGCCGGAACCNGGATTCTTCTACGAGGGCCAAGACTACCATGGCCCTTTTAGTTGAAGACAGTAAGAAGTGTTGAAAAACCACGTTAACCATTAATTGGCGTATTTGGCTCCGTGTTCCCTGGTTAGAAAATTCCCTTCAACTTCAATTTGGTGCAAGGAACCTTCTTGGCTTATCGGTGGGAAGAAGAAGGAAGTTGGTAATTCAGGACAATTCAGGAAGAATCTGACCGGATTATTCCCAGCAGAAAACCAGGAGAAAGACGGAACCAAAAAATTCAGGCCGTTCTCCTTCTTGCTATTCTTTGTTTGTTCTAAGAACCCGG…
272	SD95	HE799586	TGTATAGACTCATATANGCGCTAGCTCGCTGCAGCGACGACGACNCAGCGAGTCAGTNGAGCGAGAGCGCGCTACTCGTATAGCTACATANACNAGTATCGTCGCGACGGACTNTGCNGGACATCGCCATACGCGGGTNTATGGCTAATATCTTTGATGACTTGACTATGACCTGGTTGATTTTGCGTNAACTTGAGTCACGATGGCTNGATACGGCTGATCTNTGTTTACAAAAAAAATTATNCGGGCGCAACTTTCGCGGCTAGGGCCCGAGANNNTTACTAAACCATCGATAAGCGCCGGNCCCGTCGTAAATCAACCTTTGTCCTGACGTTATTCTNGGNACTGGCGAACAAGNGATCTGATTTCCACCCCGTTTAAAAAAGCCGACCGAAGGGG…
273	SD96	HE799587	GAGAAGTTCTGACCCTTTGTGGTTCTGACGGATCGATGATGGTACAGATATCATATGCTCCGATCGGGCCAAGAGTNATACTGCCACGGTTACAAATTAGTCTCCTTGAGAGATCGGAGAGAGAACTTATGATACACGCAAGTAAAGNGGTTTGTGTGTTTATTTATCCCTGAATGATAGAATTTCGGTAAACGGAGCCTTGGGTTGCCCTTCGTGAGACTNGCTGTGCTTAGTGCCGANTTCACCTGCGGAAGTGGCTAAATTTCTACCTGCCGGTCTTGCAACCTTCCCGGTGAACGATTAATGTAGTCCGCTCTTCGTGTATATTAGTAAGCTTCAGAATGCGAACTCGCCACCGTGCGCGAANAATATNCNTACGAGATGAAGANAATAATTACG…
274	SD97	HE799588	GGTCGGGCGAGGTAAGGTTTTTAGAGGATAGGTTGGGGTTGGGGTTGGTTGGGANGGGATTTATAAGTGGTAGTGGTGAGGGAGGAGTGACGGCTTTGTATAGACAGGGGGTGGTTCNACCACAACAGGAGNGCCTTAGGACGGCGNGTTTCAACCAAAAACAAGGTTGGCTTTGGGAACGGAAGGTTTTCAACCAATTAAACAAGGAAGGCCTTTGAGAGAGGAAGGTTTCACGTACGAACAGGAGGCTTGGGAGGCGGCTTCACCATGACGGGGTGGCTTGGGAAGTGTAGTGGGATATGTGGCATCTGTTGGGAAGTGCAGGTTTAAAAATGCANGGCTGAACCGAAGAGGAAACGCAGCAGTAATGACCGGAGACAAAAGACACAGGANATTCCT…
275	SD98	HE799589	GTGTCGCGGCCGAGGTGTTGGAACTGAGGCTGGTGCAGGGGAGCCTGTTGAAAAGGTGCTAAAGCTGTGAAGGATCTGGTCACCGATGCCAACTTCGACTTGTTCAACCACTGGCTTCTCCTCTGCAGCGCCATGGAACTCCAGCCATGGTGGGCCCCTTGGGGTCGCCATTTGCTTAACCTCCAGGATTCCTTGAAAGGGGTTTTTTGAAGGCCACTTTTTCCGGAATTGCCGGATTCCGGAAAAGACCATTGTTCNCCAATGGGCGCATTAGACATTCTTCAACCAAACCATTGGGGCCAAAAACATTGCTTCAAAGGTTGCGGCCCGGGTCAACACCGGAATAGATTAGTTCATTCCACACCCTTTAAATGGGCTTGATTGAATTGGGCGGGCGGA…
276	SD99	HE799590	ATTCGGGCCAATTACGGNGCCGGGGCNNATGAGCCCGTAATAGNTTCCTAGATATGTGTGCTATTAATACGGAAGATGTATTAGTGTTANGGATTTTGGTGGAGATGGTGTCCACTGTNGGNTAAATTGGGAACGTTAATGGCGCAGGTAATTCATTGCGGATTATATATAATGATAAAGGTTCNCGANGGTTTTGGGGGTTAAANGNTTATTNNGAGGNCGNTTATCGTTTCGGCACGGACAAACCGTTGTTGGAGCGGAGGCTTCTGNGCGGATNCTCAAGAAAANNGNTGATGTGAAAAGCGAGTCGGAGATTTAAGGGTTGCGGCTTAGTTAGCGCAAAANTATGGATTAAGTGTANAANCTTTTTGGGTCGCCGAGTTAAGGCCTTTAAGTATT…
277	SD100	HE799591	AATACAAAGTATCAGCCAACGGTANCCGAACCTTATNCCCCGGAATTNCGGCATTAACGGCCGGGGNTACAAGAATTGGCATTTACCAATTANTATGGTCCNTTAAATTATTTCTGTCCTCAACTTCTCTGTAAAATNTNTCCCTGTTGAAGGAACCTGGGAAAGAATGTNTCCTNGTTTTGAAGGTCATNGTGAACCACCATCNAAGGGAAGTTGGCCCCACAGAACCACTTACCTCCTGATGCAGTCTGGCTGGAGAANTANGNTCCTAGTGTGAGCCTAAGGAGGTCNTNGGCTGCCGAAGTGGCGGTGCCATAACTGGCAATTTNTGTACCCTGGTACCCTCTTCGAAAGAACTTANTATATACNTATAGTTCCCCAANTCCCCCAAAGGCAGNA…
278	SD101	HE799592	GTATTACNTTGGTTTAGCATACATTNATTACCGAAAGTCANCAGTNCGACGGTACCGGACCATTATGCCCGGGAATCGGCCATAACGGCCGGGGATTGCACCCATTNGCAATTGGGTTNGCTNGGTTGCGGCCAACATTCCTGGCGTGTTTGGCTGGCTTTTGNCGGAGCTTCCTTGAACCCGGCTGTTGGTCCCTNTCCAGGGGCCTTGGCTGNTGTGTCCAAGNTTGGAACCTTGGGAATTAAACCAACTTGGGNTCTAACTTGGGGCTTGGCCCCAATCCNGTCTGGAAACGCTTGGTCGAATTGGCTTGGCTGGCTTGTCNTACAATGAAAATTCTTNCTTCCATTCGAACCAATTTCTCANTCGAAGGTGCCCTGTTTGCCCCAGCCCGGCGAA…
279	SD102	HE799593	AGGTACAGTGCTTTGGANGAGGCTTTGTATAAACAGGGGTGGTTCACCAAAAGAGCTTAGAGCGGTTCACCAAAGGGTTGGTTGGAGAGTTTCACATACGAGTTGGAGCGGTTCCAACAGGAGGCTTGGGCTTTGTAGGAGTAGTGGGATATGTGGCATCTGTTGGGAGTGCGGTTAAAATGCANGCTGCACTGAACGAGAAGCAGTATCACCGGACAACACAGACATCATCCCCATCTGTCGAAAGAGCTCCGACCTCGGCCGCTGACC
280	SD103	HE799594	GTGTCGCGGCGAGGTACATGGAGAAAGTAGCCAAGAAGTAGATGTGGAGGAATTATGTTGAGGAGAGGAATCTGTCTCATGGTTTATAAAAATGTTATTGGAGGCTTCGCCAGGCTTCTTTGGAGGGATAAATTCTTTCCATTTGAACCAAAAAAGGGAAAGGAGAGCAGGAGGGGAATGAAAGGAACAATTGTTTTCAATTGAATTAAGGGGAACCTTAACAAGAAGCTTAAGGTTGAAGGGCTTGAGCCTTCAACGTTAAAAATTCTTGCGGAAGGCATTTTTANGCCCTTTCTTTGAATTACAGCATTCTTTAATTACCATTCCATTCCCAANATTCCTTGGTTGAAGTTCCCAAAGGTTGTTTTTTACCCTTTTAAGAATTGAAAGTGGGTTGAT…
281	SD104	HE799595	GAGGTACATTTGTTTTGCTAATCTCAACCCAACATGGATATACTGTCAGGCTCACAGTGGAAGCTCTGACCGATCGTCATGTAAACTATTTAACATCAAGCTGAGGCTTGTGCTTGTGAGTGATTAACTTGCAATCTAACCTTCCTTGCCATCTATTTGGCCTTGCAACGGACCATTGAAAGCCCGTTGTTTGTTTATTCCCCCTGAGTTGGGTCATAAATTCTGGATTTGAAACCTTTTGCGGGAAAAATGGCTCAAACCAGGGGCCAAGAAGTTTATTGGCCCAATTAAACCTTGAAGAACCCTTCCCGAAAGGCAATTCAAACCTTTTTTCCCCTTGCAGGGAAATAAAGCAATGGACCCCAATCTTGGGGTTGCCCTCCAATAACATTCAGCTTG…
282	SD105	HE799596	GTGTCTGCGGCCGAGGTCGTTGAAGTAATCCTCTCTGGGTAGCTTCTGTCCAAAACTTGGGCCTTTTCTCTTTGTTCTGGCGATATCTCTCCAAAAACAATGGGCTTCAACCGCCAGGTAACATTGCTCTGGACCTCAANATTCCTGCTCGCGATATGTTTTTGTGCTGTTTCTTTATTAATTCCACTTTGATCCGGTTGGGTTGGTTAAATTTGGTTGGGGAAGGGCCGAAACCGGAGGTGGAAGTGGGCGCAAAGGAATTTTTCCTTTTTCCGAAACAAAAAGAAAAGGGGTTAAAATTCTTAGGCNAAGAAACTNATAACCGCCTGCCCGANGAATTTGGGTGGCGCCCCCGGGAAGGAGAAAAATAAACCGCCCTCGGGGCCCCCGGTCGCTGGA…
283	SD106	HE799597	TAGAAGTTAGAATATATGGGCAGCTGCTTTACGAAGACGAGACGCAGGAGTGTNCGAGTAGGGCGGATATTGTATGATCATATAGAGTATAGTTAGGTTGGAATTGGNAATGGATAGNAGGGGTAGATGTGTTTTA
284	SD107	HE799598	GGTCGCGGCGAGGTACGCAGACATACAAGACATCATCCCATGTGAAATCTGTTGCATTTTGGCAAAGCTGGGGGTGAAATGGAATCATGTCAATCTGACAAGGTCTTTGTTGCCGCTTCAGGAAACATATGAAAGATCTGTCTCAAGTCAAATGCAGAGGATGTTGCAGAAGAATCTGACAAGTCAAAGTCTGAAGTAAATGACGAGGATGATGAAGAAAGTGGGGAGGAGGATGATGAAGAGTGAAGATTTCCACGAGGCTTTTGATGGTTTTGCATTGTATCATTGTTGGGATTACTTTGAAACAATCTGTAATCTAACCTTAGAAGTAGCCTCGGCGGACAA
285	SD108	HE799599	AGGTACAACGATTTCCCTTTGCGAACAGAGATTTCTGTCTTGGATACGTGAGGAACTTATTCTATTCTTCCATTTTTAATTTACGCAAAAGGGCGGGTGTCATTGATTCATAATTCCAACCTCTGCCTGGGGTTTACCCTTATTTATTTCATTAATTCCAATACTCACCACCGAGATCGACTTGGTGCTGCCTTTCCATTGGCCAATGCCACCCAAACCCCAATGATNAAATTCACCAATAAATCACAACAAGCTTATCACTTTCCCCATTTGGCTACATTGTTGTGGGTATTATGCTACAAAATTTAGAGAAATATCTTTTTCTCCAGCCGTTAAAATTTCGTTACAAATACATTATACAGTTCCTAAATATTTCTGTGATGTTNGGGGTTACGTCAG…
286	SD109	HE799600	GCAAGGATGTATACGACCACTATATGGCGANTGNGCCTCTAAATGCATGCTCGACCTGGCGCAGTGTATGGATATCTGCAGATCGCCTTAGGCGATCAGCACACTGCGCGTATAGTTGNATCGAGCCGTACAGCTGCGTATCTGTCTAGTTTCTGTTANTNTTTCGTCCATCCATAACGACTATTAACTGGTGCTATATACTATCTATGTTTCTCATGCGTTTCATCGGAACTGTCTNCTGTATATCGCAGCCGGGAAGCGTTGGTATTGGCGCCTCCGTTCTCGTCACTGATCGCTGCGCTCGTCGTCGCTGCGGGANCGTATCAGTCACTCAAGGCGTATACGGTTATCACAGAATCAGGGATACGGCAGGAAGAACTTNTGACAAAGGNCAGCAAA…
287	SD110	HE799601	GGGTTCGCGGCCGAGGTGCTTAGTTGCCCCTTATTACTCGCCAGGGCATTCGAATTGGTTGAAGGTTTTTGGTAGGTTAGGCAATTGAAAGGGAGCCGTTGGGTTCCAAGTTCAGGTTCTTTGACCAGGGCCACCTTTGAATTAGGCCCAATTCCTTCCGCAATTCCCAATTATTTGAGGGAAGAAACACCTTCCCCCATTGCCCTTNGCCTTTGGTGGGGTTAATTGGCAACCCCTTGTTTTCCTTTCCCTCCCCTTGTTCCTGGGAAATTACCTTCTTTAACCGGGCGAAACCATTCAATCCTTAACCCAAGGAAAATTAACCGAAACTTTTTGCTTGGCCGGAATTTTCCCCAACAAAGCAAACCCGGAAATTAAGGGAAACTTGGTGGTACACAT…
288	SD111	HE799602	AGGTGCGCTATATTGGCCGAGCACCTCTTTAGCGGGTCGCCTCAAGTGATACAATCGTTGAAGCCACTATNCGCTCAAGACATATCAGGTTCTACAGAAATTATTTAATTCGCGGAAGCCAAAGGTCACTCTAATTCATTTTTTTCGTCANCTCTCCGANACACTTCGTACTTTGTTCGTCTCTCACCGCTACTGTAAACTAANTAAGAACGCCTTCTAGCTTTTTNGGAGTCGCTCTATGTCTCCGGCTCTCTATTCCGTGGATCTATCGGACTCTCGTCGCTCGGGTTGCGACACGTGCCAGCTCACGCTCAGAACATGGTTTCGAAAAGAAGGACAGCGCAGAGTATTTAAATCTTTGTTTCTTGGACGGCAGAAATAGAGTAATTATTATTGCCC…
289	SD112	HE799603	GGTCGCGGCGAGTCCTCATGCCCACTTGGTATGGATCCACAGAAACAGCATATTTGCTGTGGCTTAAAATTGATGACATGTTTAGCTGGACTCTGATATGCATACAGGANTATTGTGCTGAATTGCCATGTTCTTCATACGATTGATTGTGGACGACTGCAGTCAATATTGNTACCAACAGGCTTGCCAGGTTGAAAAGCCGGAGGATGAATAGATTTTGGTTAATTTGTGGGGATATGGGAGATCCGGATTTGCAGGATATGTTTGTCTGAGTTGATATTATTAAGTTTGGAACATCATCATTTGATATTTGTTACTAGGTCGTTTTAATAATGCTGTCCTATCAGGCCTTGAATTTTATTCACATATTAGCTATATNTNGTATACCTCGGGCCGCTG…
290	SD113	HE799604	CTGATGATCAGACTCATATANGGCGATGGCTCTAACATGCCTGAGCTGCGCAGTGTATGTATTGCAATCGCTGGTCGTGCGATGTTTATGTATAGCTCATTTGCAATTNTCACAATGTGAATGAAAAAATGCGAGTGTGGATNAGGGATAGAANTATATCGATTTTTATGTCTCTTCTGACTTACCAGTATTATATTTGCCACGTNTTTGATTTTGTTACCTAAATCTGAAAACGTTGCTCGTTCCNAATGTTGGCTAAGTAAATCACATCTTTACCTCTGCCGTACCATGGCGAATTCCACACACTGGCTTGCCGTTACTAATTGNATCTGACTCTTAACAANCTTTGCTTTAATCATTGTCATAAGCTTTTTCCTGTTTAAATTGTTTTCCCGCTCC…
291	SD114	HE799605	GGAATGACAGACCAAATAGCGATNGGCTTCNTAATCTGNCGACGGCGCAGTNTTATGATATCTGCGATCGCCTGTTCGGCCGAGGTTGGCACACGTTAATGGTNTCATTGAATTACGGGATCATGCCAAGCCAGGATCGGGCCTTCGCCTGTTGGAGAAANAAGGAACCATCACACACCCATTGCATTGGCATTNACCATGCTGCCNTTTTCAGCATTAAGAACCCCAANGGCTATGGCNAACGAAAAAAACCCTTCAAGGGGATCGAGGAAAACNTCCATCGCTCAAACGTTCGTCTNCCAGCTTCTTCAGCGATAAGAAGGAGGAGAAGGGACAAGAAAGAAACGGAGGAAGGGCTGAGGATAGCCTGTGAGGGCACAGACAAGGGGAANACANGCG…
292	SD115	HE799606	AGGTACTGTTGGACCNAGANGTTAGCGTATGAGTGCTATCGCGCATATCATCAAGATCNTTCCAATTGATGATTCGTAACACTAACCAATATGCTAGGNGTCTTCCGATTCTCCAGTCTAGAGGTAAACCNAACGATCTCATCCAGGTCTAAGGGCGCACAGAGGCCCACTACCTTGCTNTGCNTCGAGTCAGTGGCCAATCCANTAGTCTTCCGCATGAATCCTATCAGACCTCTACGTGCNGATCGGCAGGACCGAGTGGACCATCTGGTCTTGGCGAACTTACNATGTGTACGTAACTATACTCACTCTGATTTTTCGGACGAATCTGGNAATCAAACCAACAAATCTTCCTCCCACACTTTGGTGACACAGAGAACCGTNGTATACGACTTGGTC…
293	SD116	HE799607	AGGTACAATGTGGCTCCCAGCGGCTGGCAATTTGGCCAGACTTTTACGGTGCTCAATACACTGACATAACCCAAAGTCAATATATATGGGACAGGTATTTATATTTTTCATCCCAAAAATTTCTAGTTTTTTNGGTCTTACGGCCATTNGTTAACCAAATTAAAGGCCTCCTTAAGTTTTTTTGGAAGGTTGGCTTCCAATTGTTCCGGTTTTAATTCCGGTTGGAATTTATTTTGGATTCCGGTGGTTCGGGGTTGGGAAAAGGGCAGCAAGGCAGAAATTGGTTTCAAAGAGAATGCCGATTTTATTGTTTCTGCGAAACAATATATAGTGCAGGTGTACAGGGGTTCAGACCTCGGTGGCAGGAGGTAGGACGACTGACACCGCGCCAATTCTTAA…
294	SD117	HE799608	AGGTACTCAGCTTCTACCGTACCATTCACGCCCTCTCTGTGGGCGCCACCTTCACCCGGCCATTTCCATACCTTTGTCCCTTCACCAACGTTACCTTGATTATCACCGCCCGTTGGGGTAAAACTCTTTTCGAATCCCCGAACCCGGGGGGTTTTCTCGGCCATTGGGGGTTGTTGTAATTTACCTTCTTTGTTCGGAATGAATCTGGCCTTCCCTCGTCGCCTCCACATTACACACGACCAATNATAAAGACGCCAACTTGCGAGCAGAATTGAGCAGAGCCAATTTACTGCGGTTTAGCCATTGTTTTGAAAACCCANGCNAAAAAGGCCCAAGTTTTGACACAAGCTACTCAGAGAGGATTACTTCAGACGGACCTCGGCCGCGACC
295	SD118	HE799609	GAAAGCGGTGGTGCTTTCTTCATAAGCTCACGGCTGTAAGGTTTCTCNAGTCGGGTGGTAAAGGTCCGTTCGCTCCAAGCCTGGGGGCTGGTGTGCACNGAAACCCCCCGTTAGCCCGGACCGTGGGCCTTATCACGGTANCNATCAGCCTTGAGTCCAACCGGTNAAAACAAATTNTTGCGCTTGCAGGCCTTGGTTACAGGGATNCAAACNAGGATTTAGCCGGGTCATCTTTGTGGCNACTCAACGCGTCCCNAACAACNCTCATTGTTTTCCGTAACCATCTCGAAAAAGGATTGCGAACCGGGTGTTTTTGACNAAAGAAAATCATCTGGCGCCGTGGNTACAAAAAAG
296	SD119	HE799610	TGACAGACAATAANGCGATNGCTCTATACTANCGATGCGCATGTAATGGTNTCTGCGATCGCTGTCGGCGAGTACAAAATGCTGCAAAGGGAGATCGATCACGTATGACATCTATCACTGTCTNATCACAGTGAGACAGGGACTGCCCGTTCCATCAGGATCTAAATGGTGCCCATTTCGNATGGGCAATGGCAAAACTATTATGGCATCTGCTCATACACAATGAAACTACGTCAATGTGCTCCAGTGATNGTCAAATTTTAGCGGTGCTCAGATACACTGACATTGACCCAAAACANTCACAATTAATTTAGGACAGTACTAATGTTTGGTAGCCAAATTTACGGGTTGGGAAAAAATATCCTCTAGGTTTAATATTTACCCCACCATGTGCCCAAA…
297	SD120	HE799611	GTGTCGCTGGCCGAGTGTATCCTGTGAAAACTAGCACTTGGGCGGAATCCCTGTTAAACTACCAGCTGGGCTGGAATCCCGTTAACTATCAAGGGGGCGGAATCCCTTATAATACTACCAACTCTGCGTGCGGAATCCGTGTGAACACACTAGGCAACTTTGTGGCGTGGAAAGTCCCGGTTAACTACGCAATGCTGGTGGCGGAAATTTCCCCCCGGTTTTGAAACTTATTCAAATGGTGGGGGGCGGGGAAATTCCCCCGGTTTTAAAAAACTAAACGCGAAATATNCGAGGGGGCGTTGGAAAATTCCTTGGTTGTGGAAAAAGAAGCTTAAGGTCNAACTTTGCGGGGCGGGGANATTTCGCCGNTTTTAAAACGTTAATCCAGGCTTTGGTGGC…
298	SD121	HE799612	TGTACAACATATAGCGATGGGCTTCTAAATCNAGCCCGACCGCGCATGTATGNATCTGAGAATCAGCACATGCNGCGTAAAATTGATCGAGCCGTACAGCTGCGTATCTGTCTAGTTTCTGTTAAATNGTAATCGTCCATCACCACTAACGAACTAATTAAGCTGGTGCTATATACACCANTATGTTCCCAATGCGTTCATNCGGAACTNTCTGCATGTTATATCGCAGCCGGGAAGGGTTGGTATGGCGCCTCGTCTCTCATATCTGCTCGCGTCGTGGAACGTATCATCACAAGGGCGTT
299	SD122	HE799613	AGGTACTCCAGCGCAAAACATCGCGTTGTTTATAAAGACTGGATGCATCGCTTATCTGTGGGGTGGGTTATGCATTTCAGATAGAATATGTGTCCGGGGAAATTGTAACATCCACAAGCTTTACCGGCCTTTTTNCTTACGNCCCATTCCTCGGATTGGCCNGTAATGAAGTTATCGCAATTAAACTTTGACCAAATAACGCCGGGCATTATCCCCTATTTTATTGGACCATCCATCCCCTANTTGTGGANGAAATNCTGGATATCCCATGGCTTTATTGAAACTTTATGAGGCAATTCTTGGGCATCCGAAATGGGTTGATAGTACCTCGGGCGCGACCA
300	SD123	HE799614	GATTACAACATATAGCGATGGCCCTTAATCTGCCACGCGCAGTGTATGATATCTGCGATCGCTGGTCGGCGAGTAAANGGCTGCCTTCTTACANGTGCTTCACAAGGGCGATCGGTCACGCACGCATCATATCACTGTNTATCACACGTGAGACAGNACTGACCTTTCCTCAGGGATCTAANTGNTGCACCCTTTCGCATTNGGCAAAATGGAACAATATTTACGGCACTTCTTCACGGTCCCCACCAGTTAATGGGAAAACGTAACTCATACAANGTGTTCCCAGCAGCTGGCAATTGGCCAAACTTTAGTGTTGCTCAGATACCTGACATAAGTAACAAAAGCATCGGAAAATAAGACAGCAGTGTGTATCCTTATCAAATTACTTGGGAANAAGTC…
301	SD124	HE799615	AGGTACAGGAGCAAACCCCATCTGAATGNTATTCATTCAACTATAAAGACATTTGGTCTTCATATCACAGGGTTCTTGAAAAGCGAAGTCCTGAAATTTCCAGGAAATAATTTGGTCTATTCCACATTGTTATTCCTGTTTGGTTCCCCTGAAGGTCCACTTTCCACCCAGGGTTTTNGCCGCCTTGTTCCAACCAGGAAAAAATTCCCTTTGGGGGAACCCAGCGAATTAAAAAATTGCCACNTTACCAAGGGGGTTGGGTTGTNAACCAACCGTTGCCTGAAGGAATTTGGAACCATTTGAAAAAACTTTTAATTCCAAAGAAAAACNTTAACCTTTTTAAAAAGAAACCAACAGCCAAAGGAAAAACCTTGGGGGGCCATTTGCCGAATTTAGGCC…
302	SD125	HE799616	GTGTCGCGGCCGAGGTACTCCTACTGGTTCATATATGCTACAATCCCGTGGGTTTGGTAAAGCTGTCCAAGCTACATATTAAGCCGGTCATCAGTAGACGAGGAAGGACTGCTCACTAATCTTATATCTCCGAGTCCTAAGCAATTCTAAGACCATACTTCGATCTGTAGCTTCAACAATATTATATGGTCTGGTGGGATGAACTATTTGAAATTGCCCTCTTACAACAACATATACTTCATTCTCTCACTCTGCTGCAAGCAAGAAAGGGGATCTCGTTATTCATAATAACAGGAAGGAAGCTTTTGCATGGAAATGGGTACCCGTGCATTCATGCAGCAGAGTGATGAAATGAGGAGTCTTCAAGTGAATTAGGAACTTGGTTGGGGTGGCTTATGG…
303	SD126	HE799617	AGGCTTTTAACAGATTCACGTCGCCTACATTCTGTCAAACAGGTCCGTTCTGTATTTCTTAGAAGATATTCCAGCCTTGCGTATTTTAAATTTGTTCCCGTCAAGAAAATATTCAATATCTAAAGAATCCACATAACGTGGCCATATTTCAGCATCAAGATGGCATTAACTCCGACTTCAAAGAAAAATTACTCTGCATCTTCTTTACTAGCACTTAGATACCATTGCTTGCTCCTACGAAAGTATATTCATGATACCGGCTTCGTCAGTCTTGGATGCTTCCTTGGACCTGATTCATGCTTCCCTTTTTCCTCCTGCTCCGATGGATTTTAACTTATTTTGTATAGCTACAATTTTAGAACTCTTACTCATTATACTAGAGGAGGTACCTCGGCCGCG…
304	SD127	HE799618	TGCGTGCCGACCAGTGTCGATNGGGATTATCTTGCAGGAAGTTCGCCCTTGGTTCGCGGCCGAAGGTACAGTAATGAGCATACTGTATGTANNATATNGCCAGTACTNCTTATAGAATAATCAATGATGGTCCTGCNAGTTATCCGGTAGTAACTTACTAGTATACTTTGNGTGATTGATATGGACTTTCGGNAGTAANAAATTATATGTCATAGTACTAATGTGTAGCGCACAGNTTGAAATTAGAATNGTGATATTTGACTGTATACGTTATGTCGGATTCCCTTACGTCAAGGAAATATGGGTAGCATAAANTTCCCGGGGAACACCTCCGTAGGTCCTCTGTAAGTTTTTCACTAGGGGGGATACTCGCGGAGTAGGCCCTGTGTAGTATACTTC…
305	SD128	HE799619	GGTCGCGGTCGAGGTACTCTGCAGGATGCCTTCCAGAAAGTATAATCCTTCCCTTGGATTCAACATCTGACAGCTCTCAGAGAGATTTGGACGATGAGAGATCGAGATCATACTGAAGCTCAAGCTGCTGGCAAGCTNTCTATGAAATTGATTCATTGCGGGATGTGCGACCAAAATGCCATGCACTAAGACATAATCTATTGTTCTCCAGGTTGTATCATCCCGGTATTGGCGCGAACAACATATATAGAATCAGGAAAGATGGNAAAGATTCTATCCGGATATTATTTTTGGACGAAATTGGTGGCGTCACAATAGTTTACAAATGATATCGATGATATGAAGACTTGCGGCATTGAAGGGCTAGCATCATACAAGTAAAGCATTTCTACGTGCAGG…
306	SU123	HE799620	GAGGTACCATTTGGAGGAGGGCGGCGGATGTGTCCAGGTTGGGAATTCGGAAAGATGGAGCTCTTACTCTTTGTCCATCACTTTGTTAAAACGTTCAGTGGCTATTACCCCAATTGATCCGAACGAAAAAACTTACTGGGAATCCTTTTCCTCATCTCCCTGCCAATGGATTTCTAATAAAACCTATTCTCAGATCCTAATACAGACACTACTCGTTGTTGTTCACGTTTCATACAAATAATGAATCTGATCAGCGTGTGGAGTTATTGTACCTCGGCCGCGACCAAGGGCGAATTCCAGCACACTGGCGGCCGTTACTAGTGGATCCGAGCTCGTGTACCAATGCTTGGCGTAATCATGGTCATAGCTGTTTCCTGTGTGAAAT
307	SD129	HE799621	GAGTGTTGGAACTGAGGCTGGTGCAGGGGAGCCTGTTGAAGAAGGTGCTAGAAGCTGTGAAGGATCTGGTCACCGATGCCAACTTCGATTGTTCAACCACTGGCTTCTCCTTGGCANGCCATGGACTCCAGCCATGTGGCCCTGGTCGCATTGCTACTCAGATCTGAAGGTTTTGAGCACTTTCGATAGCGATCGAAACATGTCCATGGGCATGAATCTCAACAACATGGCCAAAATGCTCAAGTGCGCCGGCAACGATTATTTCATCANCCTTAAGGCTGATGATCGGCGTGCGACACTGTTACCTTCATGTTTGAAAGCCCTAACCAAGATCAGATTTCAGATTTTGAAATGAAGCTAATGGCACATAGACAGTGAGCATCTGGGTATTCCGGAGGC…
308	SD130	HE799622	GAGGTGGGAAGAGGATTACAGTCTGTGTCACCGCTGCCGGCGGATACATCGGATCCTCCATGGTCAAAAATCTGCTGGATAGAGGTTATACAGTTCACGCTACTGTAAGATGATCCTGAAAACCCTGCTAAGACTAGCCATTTGCTTTCTCTTCCGGGAGCCAAAGAGAGGCTCCATCTTTTCAAAGCGGATATCTATGAACAAGGTAGCTTTGATTCAGCTATCCAAGGCTGCGACTTCCTCATCAATTTGGCCACCGGTATGGATCCCCAGAGAGGGTTTGTCGACCCTGTCGTTAGGGGACGCTTGACATTCTAAGAGCCTGCACACGAAATCAAAAAGCGTGAAACGGGTGGTCCATATTTCCAGGCATAGGCGCAGCTTTCCCCCTTAATGAAG…
309	SD131	HE799623	AGTACAGAGCGGGCATTGTCCCTGTTCTCTACCAAAGGGTGCCCTGACAGCAAGTGGGCGGAATCAGGTTCACCGTCAATCGTGCCACTCATACTTCAAACCTGGTTCTAATCACCAACGTTGGGAAGGAGCCAAGNGGGCACGTGCACGGCAAGTTTCCATCACGGGGATCTAAAAACTGGGGTGGCAACTCCATGTCTCGCAAATTGGGTGCCAAAAATTTGGCAGATGACAACAGCATACATTGAACGGGCAGAGCCTGTCAGTTCACAGGTCACCCACCTAGTGATGTGTGAAATGACTGCGTAATCCTCATAGCAACGTGGTTCCGAGCAGCTGGCAATTTGGCCAGACTTTTAGTGGTGCTCAGATACACTGANATAAGTAACCAATGAGCAG…
310	SD132	HE799624	GAGGTACTACAGACAGTTGAAGACTGGTTATATGATGAAGGAGAGGATGAAACAAAAGGAGTATATGTTGCAAAGCTAGCAGAGCTCAAGAAGTATGGTGATCCAATTGAGGAGCGCTACAGGGAAGATTTGGATAGAGGACCAGCAATGAGTCAACTTGAATACTGTCTCTCTAGTTTTAGAGACGCAGCGTTTTCCAAAGATCCAAGAATTTGACCACATTGATATTGCTGATAAGCAGAAGGTGGTCAATGAGTGCAATGATGCTGAANCAATGGCTAAACGAGAAAAGGCAACAGCAACAATTCATTGCCAAAGGCATGCCAACCCTTTCCTCTTGGCNATCTGATGTGAAACGGAAAACTGAGACCTTGGATCGGTTTTGTAGACCTATTATGA…
311	SD133	HE799625	TACATCAGATCAATAAAACCAAAACCAGGCCATTGCAATGTGCAATGGATGTAAGGAGAGAAAAAGAATGAAAGGATTGAGATGTTTTGAAGAGCTCTGAAACTGCTACTGCTGTTGGTGTTATTGGGCATTCCAATTTAGTTAAAATAATAGATGGAATGGAGGAGAATACTATGGCATAGAATTGAGTCTGCACTCTGGTGGGGGAACGTTGGGAAATCTCTTGGTGTCAGCACAGTAATCATAGATCATATAGTTCGTTTCGCACCCAATTGAGACCTCTGCGTCTGAGTGGAATCCAATAGGCTGTGCTTGTGTCTCTGCCTTCTCCTCCGTAGTATGTGGTTTGAAGTTGAAGTTGCGGAAGGAGGCGAGAAAGGGGGCTTTGGTCCAGTCGGT…
312	SD134	HE799626	CGTTTTAACAGATTCACGTCGCCTACATTCTGTCAAACAGGTCCTTCTGTATTTCTTAGAAGATATTCCAGCCTTGCTATTTTAAATTTGTTCCCGTCAAGAAAATCATTCAATATCTAAAGAATCCACATAACGTGGCCATATTTCAGCATCAAGATGGCATTAACTCCGACTTCAAAGAAAAATTACTCTGCATCTTCTTTACTAGCACTTAGATACCATTGCTTGCTCCTACAAAGTATATTCATGATACCGGCTTCGTCAGTCTTGGATGCTTCCTTGGACCTGATTCATGCTTCCCTTTTTCCTCCTGCTCCATGGATTTTAACTTATTTTGTATAGCTACAATTTTAGAACTCTTACTCATTATACTAGAGGAGGTACCTCGGCCGCGACC
313	SD135	HE799627	TACTGGGAGGCGCCCATCACCATAAGCAAGTTACATTTCGTAACTATATTGTATACAATTTAAAAGAGATACAACGAGTCCAGCACACGTGTAACAACTTTTAACTCCTCTCATTTAAACTTCANAAAAAGTTACCTAGTATTTGAAGAAGTTAGCCTTGGGGAAGAGATAGGAGGAGAGAAGAGTGTAACAGTAGAAGGATTATCGTGCAGAGGAGGAAGGGAGAGGGCAGTGTAAGTAGAACTACCCTTTCGCATTTCTCGCATGCTGCGAAGAGCGACTAGTGTGCTTTTGTACCTCGGCCGCGACC
314	SD136	HE799628	TACGGCTCCATCCGCAAGATATTATACGATATTTCCGGCGCCTGCTCATCGCCTGGCGGATGCCTTGACTACTTAGATTTATCGGACAATTTGATTTCGGGCACCATACCAGATCTTGTCGACGGCGAGAGAAGATTGAAATTTTTGGATCTGTCAAATAACGCGCTGAGCGGCAGCATTCCGTGGTCGATTTTGATGTTGACGCTCTGTGAGGCGTCTGGATTTGTCTGGAAATCGATTAGAGGGAAAAGTGCCGGCGAGCATTGGTCGGCTCAGGGAGCTGGCGTGGTTAGATTTGTCCAGAAATGGCTTCACGGGAGGGCTTCCTGTGGCAATTATTGGGGTTGAATAACCTGAAGCATGTAAATTTTAGGTAACTCGGCCGCGACC
315	SD137	HE799629	GTACAATGTGGTGGACATCACGCTTCACAATCCCGGNGTGACAGAGGATCGTGCTTGTGGCCCGCTCATAGATGCAATCGCCATTAAAGAGCTCTTTCTCCCTCGCTATGCTAAGGGGAATTTGATAAAGAACGGGGATTTTGAAGAGGGGCCGCTGGTTTTCCGCAACTCTTCATTCGGGGTTCTGCTACCTCCCAATGTCGATGACCGCAACTCGCCGTTGCCGGGGTGGATAATGGACTCGCTGAAATCCGTGAAATACATTGATGCTCTGCACTACGCTGTGTGCCGCAGTGGCGGAAATGAGCGGTGGAGCTGCTGGCCTGGAAAAGAGAGCTCCTATTGCACATGATCGTGAGAACGGCTGGTGGGCTAAATCGTATTTGCTGAGCTTCACTG…
316	SD138	HE799630	AGGTACTGGGAGGCGCCTATAACCATAAGCAAGTTACATTTCGTAACTATATTGTATACAATTTAAAAGAGATACAACGAGTCCACACACGTGTAACAACTTTTAACTCCTCTCATTTAAACTTCAAAAAAGTTACCTAGTATTTGAAGAAGTTAGCCTTGGGGAAAGATAGGAGGAGAGAAGAGTGTAGCAGTAGAAGGATTATCGTGCAGAGGAGGAAGGGAGAGGGCAGTGTAAGTAGAACTACCCTTTCGCATTTCTCGCATGCTGCGAAGAGCGGCTAGTGTGCTTTTGTACCTCGGCCGCGACC
317	SD139	HE799631	TGACGCCAGTTTCCCTGACGCCTCTGCCCTACAACACTCTCTAGCGTACGTAGCGAACAACTAATAATTAATAGGGACATGTTCGTCCACTCAACGGCAGGCGGTCTGCAAACGTCGGCCTATTTGACGGAGTCCAGTCACCCTTTCGTCACGGCGATTCCCGAACGCGGAAAACGGCTTCCGGCTCAGAGTGATAGAAATGCCGCCTCGCCGAAATTTCACGCAGCATCCGTCAAAAATGAGGGCACCGTGAGCTCTGCTAAATTCAGCTTCCGACTGAAACCTCGTGCCGCGCCGACCCAAGGTGCGAATTCCAGCACGACTTGGGACCGTGCTCGCGTATACTTAAGATTGGATCCGAGCTCCGCGTCACCAATGCTTGGGCTAGTAAATCATGGG…
318	SD140	HE799632	GAGGTGACTCTTGCAATGACGCCTTCCAGAAAGTAAATCTTTCCCTTGGATTCAACATCGAGTTAAAGTTTGACGATGAATAGTCGTAATATACTGAAGCTCAACCTGCTGGCAATGCTTTTTGAACATTATTCCTCTGCGTGACTGTGCACCGAGAAAATGCCGATGCACGACACGACAAGATTCTATTTTCATACCAGGTTCTATCAGTCCGGGAGTGCGAGCACTATTGATCTAGTAAGAGGTGCTACAAACTCATTTATCCCGGTACTTCATTTTTCGACAAATCGGTGGCTCACAAAGTTTGACAAAGATATCGAGAAGAAATTCGCTTGAAGCAGCTCTACAAGTAAAGCATTTTACGAGCGGACTGCAAGGCATTGTTCTCAGAAGTCAAAG…
319	SD141	HE799633	TACGTGCCTTACGTGGGAGATAGTAAGAGAGCATGGACGAATATACATCGGAATCTTCATGGGAGGAAAGAGCACCATCGTCCTTCAAATACTTGCATGACTCTCTACTTGCAGTCCTCTCATCTTGGATTTGGTCTTATTGCTGAACTTCACCAGATCCACTCAAAGAGGCAGGAATCCTCTTTTCACCCTGTAGCAACTATTCTGAGCTACCTCACTGAAAGCGCCGCTTGTGCCACCTGGCACGCCAATAGTGAATGCGCTGGCGAACGCAAGAGGGCCATGCTGGAGAACATAATGAGGGCATGCGTTGGACTGGCTCCAGAGAACAANATGATCCTCGAGTACCTCGGCCGCGACC
320	SD142	HE799634	TGACATTGTGCGGGGCACCGAGTTAGCCGCAGGCTGCTCTGCAAGGCGTGGCAGGCCGAGAAGACTTTGTTATCCGCGTCTCTCCTACTTCTGGTTTCCGGGAATTAGACAACGCCNACGCCGAACGGCCANTCACAAGTATTGCAACCCATTGCCTTGTTTCGCTCTCAATATACGCAGCTCCATCTGCCTTGAGATGAAAGCGTGAATACCGTGACTATGGTATTACTTCCCTATTCCTTTCCATCGGCATGCACAACATCCGTGCGTGCAAGAAGCCCCTGCCCCTCCGGCTCACCTGGGTTGGCTGATGCGTATGTACCTTCGGGCCGCTGACCAATGGGACGAAGTTCCAGTCACTACTGGCGTGCCGTCTTAGCTAAGTGGATCCGACGCTCG…
321	SD143	HE799635	TACATCTAAATATCTTGAGAATCTTCTGAATTATGTAATAATTCCACGAATTCTTCCCACGACATTCTTANAATCCAGTGGATGAAATTTTACTTGCGATGGTTTTTATAACAGTAGATTACCTAGATACATGCATTTTATTACCNGAGGAGAAGGAGGTTTTCTATCCATTGAACATTGGACAGGTGAAATGTCTTGTGGAATCAGTCCATTGAGACGAATGGACACAAAGTTACATCTGTTTTCTAACAAGATTGCTATATTATGAGAGTCTATTTTATCTTGTAGTGCAGACAGTAGTGTGGACTCAAGACGAACCACAATTATACTTTTAATCTAAGCCGGCATTGAAGGGTACCTCGTGCCGCGACC
322	SD144	HE799636	TACCAACTTGCAGTGCAGTGACCGCACAAAATTGCAGCCAAAAAGAAATTTTCTCCTGCATATTAAGAATTCTTGCAAATTTCGTGCTGCCAGTAGATCATAGTCACCATTAGGCGTAATTAACCATGGACTCTGTTGTAGTAATATTGGAATCAACAGAAGCAGTTGGGGAGCAGATCTCCAAGGATCCACAGTCGAGTAGCTCCTCAATCATTTGTGTGATATCATCATCTGTGGCACTCATTCCATATTGATTGCTCTCCAATTCCACTTTCATCATCCAGTTTGATTTGCATTGTTTTGGCCCTGCTTTCTTCTGCCAAATACCAATATCGTTGGAACTTTCAGAGTCTAATTTGAGGCAAGCGAGGGACTGATTGCTAGTATGTATATAGTTAC…
323	SD145	HE799637	ACAAACAGCTGAAGAAGCGTTTGAAACTCCTTTCTCCTGGAGTGGAACAGAGGGAAGCGGAAGCGGAAGAGGAAGCTGGAAGCGGAAGACGATGGCGAAGCTGAAGGGGAAGCCGAATCCGCGAGCCAAAGAGGCCTCAGAAGGCCGACGCAAGCGGCGAAGGATCGAAACGCAGGCAGTGGGCGAGGGAACAAGCGGTTCTTCCACAAACGGCTATGTGTATAGATCTGGGAAATTTCAATCTATAATCTGACCGTCGAGGAGAGCCGATTTCATTCAACTGCTAAACCCTGANNCTTGAAAAGTTCAATCTGTTTTTCATGGAGAAGGAAGAGGAATACATCATCCGTCAAAAGGAAGTGCAGGAAAGGATAGCGAGGGTCGAAAGACACATACGGC…
324	SD146	HE799638	ATGAGCAAACATGCATTTTATAAGTATATAAAATGAATTTAAGGCACACAGATACTTATGCGGGCTGATATATTCTACATTNTCACAAAATTGTCGGCCCCCGCAGTCCCAACTCACATATCTACGTAGATGCACATTATAGAAAGGTTTTTTCAGGATATTCTTGGTAGCTAACTTGGAATAGCAGGGAGCATCTTAATATAGGGAACAAAAAAGCAATCGATATTATAAGAGAATTTTATGCTTAGAGAGAGAGAGAGAGAGAAGCATTTGGAGACTATATTTGTAGAATCTACAAAAATGATGTGGTCGCAGGTTCCACAATCCGTATTACAATCATCATCATTGGAAGCAAGGGTAGGGTGATCTTCCTCGGCTTTCTACGCATGTGCACACTCT…
325	SD147	HE799639	ACTAGTTGCCCCTATACTCGCAGGCATCGATTGTGAAGTTTTTGTAGGTCGCAATGAAGGGAGCGTGGAGTCCAGTCAGTCTTGACCAGGCCACCTTGAGTAGCCCAGTCGTCCGCATTCCATATTTGAGGAGAACACTCCCATGCCCTGCCTTTGTGGGTATGGCACCCCTGTATTCTTCCTCCCTGTTCTGGAACTACTCTTACGGGAACATCATCTACCAATGAATACGACTTGCTTCCGATTCCACAGCAAGGAATAGGAATGGAAATTCCGAGATTGGGTCGAACCACANAGTAGAGCCTCTGCGTCTCGGTTGCCCACTCCTTTGGAGTAAACATTGGTCTGCACAATGTATGGCTCTCCAGACTTGTTCCCTAAAAATTCGAAGTCGAATTC…
326	SD148	HE799640	ATCATAGAGTCCACTAGATTTGTGAAATTGCTGATGATTTGGGCATAACACAAGGTGGGTATGCACGTAAAAACTGAACCTGAGAGACATAGGATCCCTCCTTTCATTCCTCGCTCCTAATCATANATATAGTTGCGAGTAGTTANGAATGGGCGGTGGACNTTGTGGAAAAGCATTCGCCCTTCCCTGCAGCGTGCTGTCTCTATCAACACATCCTCTATGATAGTTCGGATGAGGAATCAGTCCAATCAAGAGTCTTCTGAGAACACTTTTCACTTCTACGTATTTGCCACCANGTACCAGTCGTAGTGCACTCACTGTACCTTGGTGGGCCAATACGTAGAGTGAAAAGTGTTCTCCTAAGACTCCTGATTGGGACTGACTTGCTCCATCCCGAAC…
327	SD149	HE799641	TACAATCCTTTCTAAAAGGCTCTCTTGATATACATGCCCAAAAAGAGAGATTGATTTCTTGACAGGGATTTGCCCAAATAGTCAAAGCATTCAAGATATGGTGTGTTATATATATCACACATTTTGAATTTTTATCAAGGACAGTAGGAAATTGTTCAGAGCTTTCCGATTTCATGACATTGCGAATGTTTTTCATCACCTTGGGTTGATTTGTGCAAGCACCTGGCTCCCTCACTATATATATCTGATCCCCCTTACTGTTATAAGCATCTTGATTTCGATGCCAAGTCCACAGTGCATAAGTTTCATTTTTCACCTCGAGAATTCCATGCCCAAAACTGCTCTCTCTGTATGCACTAAAGTCAGGCTGCTTATCCCAACAAAACTTTCCAGCTGCTG…
328	SD150	HE799642	AGGTACTCGTTGACGGCAATATATGAGAGATCTCAGTAAGATGGAAGGGAAGGCGAGGTTTGATAATGGTCTCCAACGGAACTGCTTTGGGCATTGTNAGTCCCAAGACCCTCCGTCATGTCGATTATCACACCTTCTGGAACAGACCACTCGAATCTCTGCAGCAGTCTCCCCAGCGTATACGTAACGAACACTCAATGCCAGGACGTCAGTGCCCGGACACATTCTTCTCCCTGAACCAAACAGGAGATCTAAATTCAACAATCTCGTCCCTTGTACGTCGACCTCTTTTCCGCTCTTCAAAAACCGTTCAGGATCGAACACGGTCGGCCGTTCCCACACTGCCGGGTCTCTGTGAATTGCCCAATGCGATTCACAATCAGTCGCGTTCCTGCGGAG…
329	SD151	HE799643	AGTGTACAAACATCTGAAGAAGCGTTTGAATCTCCTCGCACCTGGAGTGGAACAGATGTGAAGCTGAAAGCGGAAGCCGATGCTGGAAAGGGAAGGGGAACGCCGAATCCTGATGTGAAACANCGCCTCAGCAAGGCCGACGTTAATGCGGCGAAGGATCGAAACGCAGCTAACTGGGCGAGGGACGAAGCGGAATGTTTCAATTATAAGTCGTGACTGTCGACTGAGGCCGATTTCATTCAACTGCTACACCCTGAGCTTGAAAAGTTCAATTCTTTTTTTCATGGTAGAAGGAAGTAGGAATACGTCATCCGTCTAAAAGGAAGTGCATGGAAAGAATAGCGAGGGTGAAAGAAACATATGGCCCCACTGGTATAGTGTCCGTCGAAGGTCAATTAT…
330	SD152	HE799644	GAGCGTACGTAAGGAAGACTTGCGTCATGTTGCAAAAGCAACTGGTGCTACACAGTGTCCTGACGATTTGCTGATATGGATGGGTGGTGAAACATTTGATCCATCATTCCTCGGTTCTGCTGATGAGGTTGTAGAAGAGCGCATTGCTGATGATGATGCCATTTTGATTAAGGGACCAAAGAGTTCAAGGGCGGTTTCCATAATTCTAAGAGGTGCTAATGATTACATGTTGGATGAAATGGAACGATCTATGCACGATGCCTTGTCTATTGTGAAGAGGACACTGGATGTCTAACACTGTGGTTGCTGGCGGGTGGTGCTGTCTGAACGCAGACTTTATCTTGTGTACCTCGGCCGCTGACC
331	SD153	HE799645	ACTCCTACTGGTTCATATATGCTACAATCCCGTGGGTTTGGTAGAAGCTGTCCAAGCTACATATTAAGCCGGGTCATCAGTAGGACGAGGAAGGACTGCTCACTAATCTTATATCTCCGAGTCCTAAGAATTCTAAGACCATACTTCGATCTGTAGCTTCAACAATATTATTTGTTGGTGGGATGAACTATTTGAAATTGCCCTCTTACAACAAGACAGTATACGTCTCAGTCTCGTACTTCAACTCCNTGGCCTTTGCAAGGCCCATAAGGAAAACGGGGGGCCATCCCGTTCGGTATTTACAAATTTCTTCTATTTGAATCATTAAGACGAGTGAACACGTGNCACACGTGCTTTGTCATTTGGCCAATGGGGGAGTGCACAAACTCGGTGGGGGGA…
